# Supplementary material for: Comparison of 6-week PMTCT outcomes for HIV-exposed and HIV-unexposed infants in the era of lifelong ART: Results from an observational prospective cohort study
Source: PLoS One. 2019 Dec 26;14(12):e0226339. doi: 10.1371/journal.pone.0226339 (PMC6932788; doi:10.1371/journal.pone.0226339)
Supplement: S1 File — (XLSX) [file pone.0226339.s001.xlsx]

## Sheet: data
pid	site_id	ehiv	gestage	age	maritstatus	partage	disclose1	disclose2	disclose3	disclose4	disclose5	disclose88	parttested	parthivres	art	delivart	bohivbase	expdeliv	sb	abort	bo	gender	maturity	bwt	congenital	muscuanomal	caother	died6wks	inf6wks	failtime6wk
11101	11	1	11	29	1	32	0	1	0	0	0	0	1	1	6	TDF+3TC+EFV	1	1	0	0	1	2	2	3.9	1			0	0	6.1
11102	11	1	29	25	1	32	0	1	0	0	0	0	0		4	AZT+3TC+EFV	1	1	0	0	1	2	2	3	1			0	0	6.1
11103	11	1	22	21	1	24	0	1	0	0	0	0	1	0	1	TDF+3TC+EFV	1	1	0	0	1	2	2	2.8	1			0	0	6.1
11104	11	1	11	34	1	36	0	0	1	0	0	0	99		1	TDF+3TC+EFV	1	1	0	0	1	2	2	4.4	1			0	0	6.1
11105	11	1	12	29	1	37	0	1	0	0	0	0	1	1	1	TDF+3TC+EFV	1	1	0	0	1	2	2	3	1			0	0	6.1
11106	11	1	32	40	1	45	0	1	0	0	0	0	0		1	TDF+3TC+EFV	1	1	0	0	1	1	2	3.3	1			0	0	6.1
11107	11	1	27	31	1	42	0	1	1	0	0	0	0		6	TDF+3TC+EFV	1	1	0	0	1	2	2	3.1	1			0	0	6.1
11108	11	1	21	22	1	31	0	1	0	0	0	0	1	1	6	TDF+3TC+EFV	1	1	0	0	1	2	2	2.9	1			0	0	6.1
11109	13	1	27	36	1	41	0	0	1	0	0	0	0		1	TDF+3TC+EFV	1	1	0	0	1	1	2	2.89	1			0	0	6.1
11111	13	1	9	24	1	33	1	0	0	0	0	0	0		6	TDF+3TC+EFV	1	1	0	0	1	1	2	2.5	1			0	0	6.1
11112	11	1	20	30	1	32	0	1	0	0	0	0	0		1	TDF+3TC+EFV	1	1	0	0	1	1	2		1			0	0	6.1
11113	11	1	20	39	4	35	0	0	1	0	0	0	0		5	TDF+3TC+EFV	1	1	0	0	1	2	2		1			0	0	6.1
11114	11	1	18	38	5		0	0	1	0	0	0	1	0	1	TDF+3TC+EFV	1	1	0	0	1	2	2		1			0	0	6.1
11115	11	1	15	32	1	35	0	1	1	0	0	0	1	1	1	TDF+3TC+EFV	1	1	0	0	1	1	2	3.7	1			0	0	6.1
11116	11	1	17	27	1	28	0	1	0	0	0	0	0		1	TDF+3TC+EFV	1	1	0	0	1	1	2	3.5	1			0	0	6.1
11117	11	1	24	30	5	32	0	1	0	0	0	0	1	1	1	TDF+3TC+EFV	1	1	0	0	1	2	2	3.2	1			0	0	6.1
11118	11	1	28	27	1	31	0	1	1	0	0	0	1	1	2	TDF+3TC+NVP	1	1	0	0	1	2	2	3	1			0	0	6.1
11119	11	1	33	25	1	37	0	1	1	0	0	0	1	0	4	D4T+3TC+NVP	1	1	0	0	1	1	2	2.5	1			0	0	6.1
11120	11	1	36	24	1	30	0	1	0	0	0	0	1	0	1	TDF+3TC+EFV	1	1	0	0	1	1	2	3.1	1			0	0	6.1
11121	11	1	36	33	1	36	0	1	1	0	0	0	99		1	TDF+3TC+EFV	1	1	0	0	1	1	2	3.4	1			0	0	6.1
11122	11	1	22	35	1	39	0	0	0	0	1	0	0		1	TDF+3TC+EFV	1	1	0	0	1	2	2	3.2	1			0	0	6.1
11123	11	1	36	28	1	33	0	0	1	0	0	0	0		1	TDF+3TC+EFV	1	1	0	0	1	1	2	2.87	1			0	0	6.1
11124	11	1	14	38	1	45	0	1	0	0	0	0	1	0	1	TDF+3TC+EFV	1	1	0	0	1	1	2	2.9	1			0	0	6.1
11125	13	1	32	34	1	41	0	1	1	0	0	0	1	1	1	TDF+3TC+EFV	1	1	0	0	1	2	2	2.55	1			0	0	6.1
11126	11	1	28	29	3	31	0	0	1	0	0	0	1	0	1	TDF+3TC+EFV	1	1	0	0	1	1	2	3.8	1			0	0	6.1
11127	11	1	30	35	5		0	0	0	1	0	0	0		1	TDF+3TC+EFV	1	1	0	0	1	1	2	2.6	1			0	0	6.1
11301	11	0	36	21	3	21	0	0	1	0		0	99				0	0	0	0	1	1	2	3.6	1	None		0	0	6.1
11302	11	0	19	22	1	26	1	0	0	0		0	1	0			0	0	0	0	1	2	2	3.8	1			0	0	6.1
11303	11	0	38	22	3	25	1	0	0	0		0	99				0	0	0	0	1	2	2	2.7	1			0	0	6.1
11304	11	0	38	23	1	30	1	0	0	0		0	0				0	0	0	0	1	2	2	3.4	1			0	0	6.1
11305	11	0	36	32	1	39	1	0	0	0		0	1	0			0	0	0	0	1	1	2	2.7	1			0	0	6.1
11306	11	0	28	22	1	26	1	0	0	0		0	0				0	0	0	0	1	2	2	3.8	1			0	0	6.1
11307	11	0	34	16	1	27	1	0	0	0		0	0				0	0	0	0	1	2	2		1			0	0	6.1
11308	11	0	28	20	1	23	0	1	0	0		0	0				0	0	0	0	1	2	2	3.1	6	Legs not straight.		0	0	6.1
11309	11	0	32	18	1	21	1	0	0	0		0	1	99			0	0	0	0	1	1	2	3.6	1			0	0	6.1
11310	11	0	38	19	1	26	0	1	0	0		0	0				0	0	0	0	1	1	2	3.05	1			0	0	6.1
11311	11	0	17	19	1	26	1	0	0	0		0	0				0	0	0	0	1	1	2	2.8	1			0	0	6.1
11312	11	0	28	18	1	25	0	1	0	0		0	1	0			0	0	0	0	1	1	2	3.35	1			0	0	6.1
11313	11	0	37	34	1	36	0	1	0	0		0	1	0			0	0	0	0	1	2	2	3.8	1			0	0	6.1
11314	11	0	10	31	1	37	0	1	1	0		0	0				0	0	0	0	1	1	2	3.3	1			0	0	6.1
11315	11	0	32	28	1	29	0	1	0	0		0	1	1			0	0	0	0	1	1	2	3.2	1			0	0	6.1
11316	11	0	38	20	1	22	0	1	1	0		0	0				0	0	0	0	1	2	2	3	1			0	0	6.1
11317	11	0	36	16	1	21	0	0	0	0		1	0				0	0	0	0	1	2	2	2.9	1			0	0	6.1
11318	11	0	32	37	1	42	0	0	0	0		1	0				0	0	0	0	1	2	2	3.6	1			0	0	6.1
11319	11	0	10	23	1	31	0	1	0	0		0	1	0			0	0	0	0	1	2	2	4.5	1			0	0	6.1
11320	11	0	28	37	1	43	0	1	0	0		0	1	0			0	0	0	0	1	1	2	3.6	1			0	0	6.1
11321	11	0	36	31	1	34	0	1	0	0		0	1	0			0	0	0	0	1	1	2		1			0	0	6.1
11322	11	0	25	27	1	35	0	1	0	0		0	1	0			0	0	0	0	1	1	2	3.36	1			0	0	6.1
11323	11	0	17	28	1		1	0	0	0		0	1	0			0	0	0	0	1	2	2	3.3	1			0	0	6.1
11324	11	0	28	20	1		0	1	1	0		0	1	0			0	0	0	0	1	1	2	2.72	1			0	0	6.1
11325	11	0	32	21	3	22	1	0	0	0		0	0				0	0	0	0	1	1	2	2.5	1			0	0	6.1
11326	11	0	20	17	1	23	0	1	1	0		0	1	0			0	0	0	0	1	2	2	2.8	1			0	0	6.1
11327	11	0	12	20	1	23	0	0	0	0		1	1	0			0	0	0	0	1	1	2	2.9	1			0	0	6.1
11328	11	0	32	30	1	46	1	0	0	0		0	1	1			0	0	0	0	1	2	2	3.1	1			0	0	6.1
11329	11	0	24	28	1	32	0	1	0	0		0	1	0			0	0	0	0	1	2	2	2.8	1			0	0	6.1
11330	11	0	39	19	1	21	0	1	0	0		0	1	0			0	0	0	0	1	1	2	3.08	1			0	0	6.1
11331	11	0	24	18	1	24	1	0	0	0		0	0				0	0	0	0	1	1	2	3.7	1			0	0	6.1
11332	11	0	39	24	1	34	0	1	0	0		0	1	0			0	0	0	0	1	2	2	3	1			0	0	6.1
11333	11	0	40	33	1		0	0	0	0		1	99				0	0	0	0	1	2	2	2.75	1			0	0	6.1
11334	11	0	25	30	1	33	0	1	0	0		0	1	0			0	0	0	0	1	2	2	3.25	1			0	0	6.1
11335	11	0	36	23	1	26	1	0	0	0		0	0				0	0	0	0	1	2	2	3.33	1			0	0	6.1
11336	11	0	10	22	1	27	0	1	0	0		0	1	0			0	0	0	0	1	2	2	3.18	1			0	0	6.1
11337	11	0	34	19	1	20	0	1	0	0		0	0				0	0	0	0	1	2	2	3.6	1			0	0	6.1
11338	11	0	36	19	1	20	0	1	0	0		0	1	0			0	0	0	0	1	1	2	3.22	1			0	0	6.1
11339	11	0	34	37	1	35	1	0	0	0		0	0				0	0	0	0	1	1	2	3.7	1			0	0	6.1
11340	11	0	25	28	1		0	1	0	0		0	1	0			0	0	0	0	1	2	2	3.6	1			0	0	6.1
11341		0	10	24	1	29	1	0	0	0		0	0					0	0	1
11342	11	0	33	24	1	27	0	0	1	0		0	0				0	0	0	0	1	2	2	3.5	1			0	0	6.1
11343	11	0	39	36	1	38	0	1	0	0		0	1	0			0	0	0	0	1	1	2	3.5	1			0	0	6.1
11344	11	0	38	24	1	32	1	0	0	0		0	1	0			0	0	0	0	1	1	2	2.2	1			0	0	6.1
11345	11	0	34	16	1	18	0	1	0	0		0	1	0			0	0	0	0	1	2	2	3.6	1			0	0	6.1
11346	11	0	28	27	1	31	0	1	0	0		0	1	0			0	0	0	0	1	2	2	2	1			0	0	6.1
11347	11	0	19	26	1	29	1	0	0	0		0	99				0	0	0	0	1	2	2	3.5	1			0	0	6.1
11348	11	0	24	20	1	23	1	0	0	0		0	99				0	0	1	0	3	1	1		1			0	0
11349	11	0	35	21	1	34	1	0	0	0		0	1	0			0	0	1	0	3	1	2	3.4	1			0	0
11351	11	0	37	29	1	38	0	1	0	0		0	0				0	0	0	0	1	2	2		1			0	0	6.1
11352	11	0	13	21	1	33	0	1	1	0		0	1	0			0	0	0	0	1	1	2	2.2	1			0	0	6.1
11353	11	0	19	21	1	29	0	1	0	0		0	1	0			0	0	0	0	1	2	2	3.5	1			0	0	6.1
11354	11	0	23	29	1		0	0	0	0		1	99				0	0	0	0	1	2	2	2.8	1			0	0	6.1
11355	11	0	8	18	1	23	0	1	0	0		0	0				0	0	0	0	1	1	2	2.3	1			0	0	6.1
11356		0	10	19	1	20	0	1	1	0		0	1	0				0	0	1
11357	11	0	14	17	1		1	0	0	0		0	1	0			0	0	0	0	1	1	2	2.8	1			0	0	6.1
11358	11	0	36	32	1	32	0	1	1	0		0	1	0			0	0	0	0	1	2	2	3.4	1			0	0	6.1
11359	11	0	27	34	1	47	0	1	0	0		0	1	0			0	0	0	0	1	1	2	3.2	1			0	0	6.1
11360	11	0	22	22	1	25	1	0	0	0		0	1	0			0	0	1	0	3	1	1		1			0	0
11361	11	0	24	29	1	30	1	0	0	0		0	0				0	0	0	0	1	1	2		1			0	0	6.1
11362	11	0	4	18	1	24	1	0	0	0		0	1	0			0	0	0	0	1	2	2	2.25	1			0	0	6.1
11363	11	0	29	42	1	42	0	1	1	0		0	1	1			0	0	0	0	1	1	2	2.3	1			0	0	6.1
11364	11	0	14	23	1	25	0	1	0	0		0	1	0			0	0	0	0	1	2	2	2.4	1			0	0	6.1
11365	11	0	37	26	1	29	1	0	0	0		0	1	0			0	0	0	0	1	2	2	2.8	1			0	0	6.1
11366	11	0	14	36	1	45	0	0	0	0		1	1	0			0	0	0	0	1	1	2	3.8	1			0	0	6.1
11367	11	0	16	22	1	27	1	0	0	0		0	0				0	0	0	0	1	2	2		1			0	0	6.1
11368	11	0	28	17	1	22	1	0	0	0		0	1	0			0	0	0	0	1	1	1		1			1	0	0.142857
11369	11	0	20	24	1	28	1	0	0	0		0	1	0			0	0	1	0	3	2	2		1			0	0
11370	11	0	39	31	1	33	1	0	0	0		0	1	1			0	0	0	0	1	2	2	3.4	1			0	0	6.1
12101	14	1	24	30	1		1	0	0	0	0	0	0		1	TDF+3TC+EFV	1	1	0	0	1	1	2	3.41	1			0	0	0.142857
12102	12	1	17	30	1	37	1	0	0	0	0	0	0		1	TDF+3TC+EFV	1	1	0	0	1	2	2	3.2	1			0	0	6.1
12103	12	1	12	29	1		0	1	0	0	0	0	1	1	1	TDF+3TC+EFV	1	1	0	0	1	2	2	2.74	1			0	0	6.1
12104	12	1	14	26	1	29	0	1	1	0	0	0	1	1	1	TDF+3TC+EFV	1	1	0	0	1	1	2	3.5	1			0	0	6.1
12105	14	1	23	21	1	23	0	1	1	0	0	0	1	0	1	TDF+3TC+EFV	1	1	0	0	1	1	2	3.7	1			0	0	6.1
12106	12	1	28	29	1	34	0	1	1	0	0	0	1	0	1	TDF+3TC+EFV	1	1	0	0	1	1	2	3.9	1			0	0	6.1
12107	14	1	14	21	1		0	1	1	0	0	0	0		1	TDF+3TC+EFV	1	1	0	0	1	1	2	2.8	1			0	0	6.1
12108	12	1	34	27	1	28	0	1	1	0	0	0	1	0	1	TDF+3TC+EFV	1	1	0	0	1	2	2	2.9	1			0	0	6.1
12109	12	1	28	34	1	43	0	1	0	0	0	0	0		1	TDF+3TC+EFV	1	1	0	0	1	1	2	2.66	1			0	0	6.1
12110	12	1	7	26	1	29	0	1	1	0	0	0	1	1	1	TDF+3TC+EFV	1	1	0	0	1	1	2	3.4	1			0	0	6.1
12111	14	1	32	29	1	35	0	1	1	0	0	0	0		1	TDF+3TC+EFV	1	1	0	0	1	1	1	2.3	1			0	0	6.1
12112	12	1	23	28	1	33	0	1	0	0	0	0	1	1	1	TDF+3TC+EFV	1	1	0	0	1	1	2	3.66	1			0	0	6.1
12113	12	1	30	24	1	31	0	1	1	0	0	0	99		1	TDF+3TC+EFV	1	1	0	0	1	2	2	3.3	1			0	0	6.1
12114	12	1	18	22	1		1	0	0	0	0	0	0		1	TDF+3TC+EFV	1	1	0	0	1	1	2	3.02	1			0	0	6.1
12115		1	15	15	1	20	0	1	1	0	0	0	0		1			0	0	1
12116	12	1	23	31	1	37	0	1	1	0	0	0	1	1	1	TDF+3TC+EFV	1	1	0	0	1	1	2	2.29	1			0	0	6.1
12117	12	1	26	25	1	38	0	1	1	0	0	0	99		3	AZT+3TC+EFV	1	1	0	0	1	1	2	2.6	1			0	0	6.1
12118	13	1	30	39	1	45	1	0	0	0	0	0	0		1	TDF+3TC+EFV	1	1	1	0	4	1	2	3.7	1			0	0
12119	12	1	32	33	1	38	1	0	0	0	0	0	0		1	TDF+3TC+EFV	1	1	0	0	1	2	2	3.9	1			0	0	5.57143
12120	12	1	20	22	1	27	0	0	0	0	1	0	0		1	TDF+3TC+EFV	1	1	0	0	1	2	2	2.53	1			0	0	6.1
12121	12	1	17	28	5		1	0	0	0	0	0	0		1	TDF+3TC+EFV	1	1	0	0	1	2	2	2.68	1			0	0	6.1
12122	12	1	24	28	1	31	0	1	1	0	0	0	0		1	TDF+3TC+EFV	1	1	0	0	1	1	2	3.85	1			0	0	6.1
12123	12	1	20	28	1	30	0	1	1	0	0	0	1	1	1	TDF+3TC+EFV	1	1	0	0	1	2	2	2.73	1			0	0	6.1
12124	12	1	16	24	1	31	0	0	0	0	1	0	99		1	TDF+3TC+EFV	1	1	0	0	1	2	2	2.83	1			0	0	6.1
12125	12	1	25	25	1	31	0	0	0	0	1	0	99		1	TDF+3TC+EFV	1	1	0	0	2	1	2					1	0	0.142857
12126	12	1	15	26	1	31	0	1	1	0	0	0	1	0	1	TDF+3TC+EFV	1	1	0	0	1	2	2	2.9	1			0	0	6.1
12127	12	1	25	32	1	36	0	1	1	0	0	0	1	1	1	TDF+3TC+EFV	1	1	0	0	1	1	2	2.65	1			0	0	6.1
12128	12	1	12	31	1	36	0	1	1	0	0	0	99		1	TDF+3TC+EFV	1	1	0	0	1	1	2	3.1	1			0	0	6.1
12129	12	1	28	22	1	27	0	1	1	0	0	0	0		1	TDF+3TC+EFV	1	1	0	0	1	2	1	2.4	1			0	0	6.1
12301	12	0	24	19	1	23	1	0	0	0		0	0				0	0	0	0	1	2	2	3.02	1			0	0	6.1
12302	12	0	32	24	1	26	0	1	0	0		0	1	0			0	0	0	0	1	2	2	2.5	1			0	0	6.1
12303	12	0	18	24	1	30	0	1	1	0		0	1	0			0	0	0	0	1	1	2		1			0	0	6.1
12304	12	0	38	29	5		0	1	1	0		0	1	0			0	0	0	0	1	2	2	2.8	1			0	0	6.1
12305	12	0	32	17	1	21	0	1	0	0		0	0				0	0	0	0	1	2	2	3.29	1			0	0	6.1
12306	12	0	22	28	1	32	1	0	0	0		0	1	0			0	0	0	0	1	1	2		1			0	0	6.1
12307	12	0	34	28	1	31	0	1	0	0		0	99				0	0	0	0	1	2	2	2.7	1			0	0	6.1
12308	12	0	38	30	1	34	0	1	0	0		0	1	0			0	0	0	0	1	1	2	2.5	1			0	0	6.1
12309	12	0	32	31	1	35	1	0	0	0		0	1	1			0	0	0	0	1	2	2	2.45	1			0	0	6.1
12310	12	0	32	20	1	22	0	1	0	0		0	1	0			0	0	0	0	1	1	2	3.5	1			0	0	6.1
12311	12	0	28	24	1	25	0	1	1	0		0	0				0	0	0	0	1	1	2	3.34	1			0	0	6.1
12312	12	0	32	20	1		0	1	1	0		0	0				0	0	0	0	1	2	2		1			0	0	6.1
12313	12	0	20	17	1		1	0	0	0		0	99				0	0	0	0	1	2	2	3.01	1			0	0	6.1
12314	12	0	24	20	1	20	1	0	0	0		0	1	0			0	0	0	0	1	2	2	2.3	1			0	0	6.1
12315	12	0	32	21	1	36	0	1	0	0		0	0				0	0	0	0	1	2	2	2.89	1			0	0	6.1
12316	12	0	20	19	1	23	0	1	0	0		0	0				0	0	0	0	1	1	2	3.8	1			0	0	6.1
12317	12	0	28	19	1	24	1	0	0	0		0	1	0			0	0	0	0	1	1	2	2.84	1			0	0	6.1
12318	12	0	28	22	1		1	0	0	0		0	1	0			0	0	0	0	1	1	2		1			0	0	6.1
12319	12	0	26	27	1	34	0	1	0	0		0	1	0			0	0	0	0	1	1	1	1.86	1			0	0	6.1
12320	12	0	20	30	1	35	1	0	0	0		0	0				0	0	0	0	1	1	2	3.1	1			0	0	6.1
12321	12	0	26	20	1	28	1	0	0	0		0	1	0			0	0	0	0	1	1	2		1			0	0	6.1
12322	12	0	16	30	1	32	0	1	1	0		0	1	0			1	1	0	0	1	2	2	3	1			0	0	6.1
12323	12	0	32	15	3	24	0	0	1	0		0	99				0	0	0	0	1	2	2	2.97	1			0	0	6.1
12324		0	11	22	1		1	0	0	0		0	1	0				0	0	1
12325	14	0	14	24	1	27	1	0	0	0		0	1	0			0	0	0	0	1	2	2	3.2	1			0	0	6.1
12326	14	0	28	25	1		1	0	0	0		0	99				0	0	0	0	1	2	2	3.6	1			0	0	6.1
12327	13	0	24	20	1	27	1	0	0	0		0	99				0	0	0	0	1	2	2	2.7	1			0	0	6.1
12328	14	0	7	17	1		0	1	1	0		0	1	0			0	0	0	0	1	1	2	3.6	1			0	0	6.1
12329	12	0	34	25	1	27	0	1	0	0		0	1	0			0	0	0	0	1	2	2	3.32	1			0	0	6.1
12330	12	0	26	18	1	25	1	0	0	0		0	0				0	0	0	0	1	2	2	2.7	1			0	0	6.1
12331	12	0	32	27	1	30	0	1	0	0		0	1	0			0	0	0	0	1	1	2	3.3	1			0	0	6.1
12332	14	0	22	22	1		0	1	1	0		0	1	0		TDF+3TC+EFV	1	1	0	0	1	1	2	3.1	1			0	0	6.1
12333	12	0	33	35	1		0	1	0	0		0	99				0	0	0	0	1	2	2	4.8	1			0	0	6.1
12334	13	0	29	18	1	26	0	1	1	0		0	0				0	0	0	0	1	2	2	2.68	1			0	0	6.1
12335	12	0	29	22	1	35	0	1	1	0		0	0				0	0	0	0	1	1	2	2.95	1			0	0	6.1
12336	14	0	32	21	1	21	0	1	1	0		0	1	0			0	0	0	0	1	2	2	3.44	1			0	0	6.1
12337	12	0	28	18	1	30	1	0	0	0		0	0				0	0	0	0	1	1	2	2.4	1			0	0	6.1
12338	14	0	28	18	1	24	0	1	0	0		0	0			TDF+3TC+EFV	1	1	0	0	1	1	1	2.1	1			0	0	6.1
12339	12	0	32	29	1	32	1	0	0	0		0	0				0	0	0	0	1	1	2	3.5	1			0	0	6.1
12340	12	0	28	23	1		0	1	0	0		0	0				0	0	0	0	1	2	2	2.41	1			0	0	6.1
12341	12	0	28	19	1	21	0	1	1	0		0	1	0			0	0	0	0	1	1	2	3.26	1			0	0	6.1
12342	12	0	32	29	1	32	0	1	1	0		0	0				0	0	0	0	1	1	2	3.64	1			0	0	6.1
12343	14	0	14	22	1	28	0	1	1	0		0	1	0			0	0	0	0	1	2	2	3.1	1			0	0	6.1
13101	13	1	37	29	1		0	1	0	0	0	0	99		1	TDF+3TC+EFV	1	1	0	0	1	1	2	3.5	1			0	0	6.1
13102	13	1	36	23	1	28	0	0	1	0	0	0	1	0	4	TDF+3TC+AZT	1	1	0	0	1	2	2	2.5	1			0	0	6.1
13103	13	1	32	25	1	33	1	0	0	0	0	0	0		1	TDF+3TC+EFV	1	1	0	0	1	2	2	2.9	1			0	0	6.1
13104	13	1	36	29	1	37	0	0	1	0	0	0	1	1	3	AZT+3TC+EFV	1	1	0	0	1	2	2	2.6	1			0	0	6.1
13105	13	1	32	34	5		1	0	0	0	0	0	99		1	TDF+3TC+EFV	1	1	0	0	1	1	2	3.5	1			0	0	6.1
13106	13	1	32	22	1	29	0	1	1	0	0	0	1	0	3	AZT+3TC+EFV	1	1	0	0	1	1	2	3	1			0	0	6.1
13107	13	1	31	32	1	40	0	0	1	0	0	0	0		4	AZT+3TC+NVP	1	1	0	0	1	1	2	3.25	1			1	0	0.285714
13108	13	1	19	25	1	29	0	1	1	0	0	0	1	0	2	TDF+3TC+NVP	1	1	0	0	1	1	2	3.4	1			0	0	6.1
13109	13	1	41	28	1	31	0	1	0	0	0	0	1	0	1	TDF+3TC+EFV	1	1	0	0	1	1	2	2.75	1			0	0	6
13110	13	1	31	24	1	30	0	1	1	0	0	0	1	0	1	TDF+3TC+EFV	1	1	0	0	1	2	2		1			0	0	6.1
13111		1	19	33	1	42	0	1	0	0	0	0	99		1			0	0	1
13112	13	1	32	23	1	32	0	0	1	0	0	0	1	1	1	TDF+3TC+EFV	1	1	0	0	1	2	2	2.4	1			0	1	1.42857
13113		1	18	27	1	31	0	0	1	0	0	0	1	1	1			0
13114	13	1	31	24	3	28	1	0	0	0	0	0	99		1	TDF+3TC+EFV	1	1	0	0	1	2	2	2.5	1			0	0	6.1
13115	13	1	28	33	1	47	1	0	0	0	0	0	1	0	1		1	1	0	0	1	2	99		1			0	0	6.1
13116	13	1	24	18	1	24	0	1	0	0	0	0	1	1	1	TDF+3TC+EFV	1	1	0	0	1	2	1	1.7	88		Features of prematurity	0	0	6.1
13117	13	1	21	25	1	28	0	0	1	0	0	0	1	1	1	TDF+3TC+EFV	1	1	0	0	1	2	2	2.97	1			0	0	6.1
13118	13	1	32	30	1	32	1	0	0	0	0	0	1	0	1	TDF+3TC+EFV	1	1	0	0	1	2	2	3	1			0	0	6.1
13119	13	1	22	21	1	32	0	1	0	0	0	0	0		1	TDF+3TC+EFV	1	1	0	0	1	1	2	3.1	1			0	0	6.1
13120		1	15	32	1	36	0	1	0	0	0	0	1	1	1			0
13121	13	1	13	38	5		0	0	0	1	0	0	99		2	TDF+3TC+NVP	1	1	0	0	1	2	1		1			0	0
13122	13	1	32	20	1	34	0	0	1	0	0	0	0		1	TDF+3TC+EFV	1	1	0	0	1	2	2	3.2	1			0	0	6.1
13123	13	1	27	26	1	28	0	0	1	0	0	0	1	0	1	TDF+3TC+EFV	1	1	0	0	1	1	2	3.15	1			0	0	6.1
13124	13	1	16	17	1	20	0	1	1	0	0	0	1	0	1	TDF+3TC+EFV	1	1	0	0	1	2	2	2.67	1			0	0	6.1
13125	13	1	36	35	1	41	0	0	1	0	0	0	0		1	TDF+3TC+EFV	1	1	0	0	1	1	2	2.94	1			0	0	6.1
13126		1	11	26	1	29	0	1	1	0	0	0	1	1	1			0	0	1
13127	13	1	12	34	1	40	0	1	0	0	0	0	1	1	4	AZT+3TC+NVP	1	1	0	0	1	1	2	3	1			0	0	6.1
13128	13	1	22	31	1		0	0	1	0	0	0	99		1	TDF+3TC+EFV	1	1	0	0	1	2	1	0.85	1			1	0	0.142857
13129	13	1	35	34	1	40	0	1	0	0	0	0	1	1	1	TDF+3TC+EFV	1	1	0	0	1	2	1	1.8	1			0	0	6.1
13130	13	1	34	39	1	42	0	1	0	0	0	0	1	1	1	TDF+3TC+EFV	1	1	0	0	1	2	2	2.6	1			0	0	6.1
13131	13	1	10	25	1	34	0	1	1	1	0	0	1	1	1	TDF+3TC+EFV	1	1	0	0	1	1	2		1			0	0	6.1
13132	13	1	28	25	1	27	0	1	1	0	0	0	1	1	1	TDF+3TC+EFV	1	1	0	0	1	2	2	3.3	1			0	0	6.1
13133	13	1	9	26	1	35	0	1	0	0	0	0	1	1	1	TDF+3TC+EFV	1	1	0	0	1	2	2	2.58	1			0	0	6.1
13134	13	1	29	26	3	26	0	0	1	0	0	0	99		1	TDF+3TC+EFV	1	1	0	0	1	1	2	3.12	1			0	0	6.1
13135	13	1	9	32	1	33	0	1	0	0	0	0	1	1	1	TDF+3TC+EFV	1	1	0	0	1	1	2	2.7	1			0	0	6.1
13136	13	1	13	27	1	30	0	1	1	0	0	0	1	1	1	TDF+3TC+EFV	1	1	0	0	1	1	2	2.7	1			0	0	6.1
13137	13	1	13	30	1	30	0	1	1	0	0	0	1	99	4	AZT+3TC+NVP	1	1	0	0	1	1	2	3.06	1			0	0	6.1
13138	13	1	28	36	1	44	0	1	1	0	0	0	1	1	2	D4T+3TC+NVP	1	1	0	0	1	1	2	2.88	1			0	0	6.1
13139		1	12	34	1	54	0	1	1	0	0	0	1	1	1	TDF+3TC+EFV		0	0	1										-160.857
13140	14	1	32	20	1	35	0	1	0	0	0	0	0		1	TDF+3TC+EFV	1	1	0	0	1	2	2	2.8	1			0	0	6.1
13141	13	1	4	17	1	21	0	1	1	0	0	0	1	1	1	TDF+3TC+EFV	1	1	0	0	1	2	2	2.73	1			0	0	6.1
13142	13	1	9	23	1	28	0	1	1	0	0	0	1	1	1	TDF+3TC+EFV	1	1	0	0	1	2	2	2.7	1			0	0	6.1
13143	13	1	14	25	1	30	0	0	0	0	0	1	0		1	TDF+3TC+EFV	1	1	0	0	1	2	2	3.9	1			0	0	6.1
13144	13	1	12	30	1	35	0	1	0	0	0	0	1	1	1	TDF+3TC+EFV	1	1	0	0	1	2	2	3.27	1			0	0	6.1
13145	13	1	21	32	1	53	0	1	1	0	0	0	1	1	3	TDF+3TC+EFV	1	1	0	0	1	1	2	2.59	1			0	0	6.1
13146	13	1	16	34	1	40	0	1	0	1	0	0	1	0	1	TDF+3TC+EFV	1	1	0	0	1	1	2		1			0	0	6.1
13147	13	1	7	24	1	30	0	1	0	0	0	0	1	1	1	TDF+3TC+EFV	1	1	0	0	1	1	1	1	1			1	0	0.142857
13148		1	13	28	1	29	0	1	1	1	0	0	1	1	1			0
13149	13	1	29	28	1	28	0	1	1	0	0	0	1	1	1	TDF+3TC+EFV	1	1	0	0	1	2	2	2.9	1			0	0	6.1
13150	13	1	19	25	1	32	0	1	0	0	0	0	99		1	TDF+3TC+EFV	1	1	0	0	1	2	2	3.15	1			0	0	6.1
13151	13	1	24	25	1		0	1	0	1	0	0	1	1	1	TDF+3TC+EFV	1	1	0	0	1	2	2		1			0	0	6.1
13152	13	1	22	33	3	33	1	0	0	0	0	0	99		1	TDF+3TC+EFV	1	1	0	0	1	2	2	2.4	1			0	0	6.1
13153	13	1	13	41	1	44	0	0	1	0	0	0	0		1	TDF+3TC+EFV	1	1	0	0	1	2	2	2.6	1			0	0	6.1
13154	13	1	16	21	1	25	0	1	0	0	0	0	1	1	1	TDF+3TC+EFV	1	1	0	0	1	2	2	2.5	1			0	0	6.1
13155	13	1	12	32	1		0	0	1	0	0	0	99		1	TDF+3TC+EFV	1	1	0	0	1	1	2	3.4	1			0	0	6.1
13156	13	1	16	25	1		0	1	0	0	0	0	99		1	TDF+3TC+EFV	1	1	0	0	1	1	2	2.61	1			0	0	6.1
13157	13	1	28	28	1	30	0	1	1	0	0	0	1	1	1	TDF+3TC+EFV	1	1	0	0	1	1	2	2.91	1			0	0	6.1
13158	13	1	27	28	1	33	1	0	0	0	0	0	99		1	TDF+3TC+EFV	1	1	0	0	1	2	1	2.01	1			0	0	6.1
13159	13	1	27	32	1	35	0	1	1	0	0	0	1	99	1	TDF+3TC+EFV	1	1	0	0	1	2	2	2.68	1			0	0	6.1
13160	13	1	32	24	1		1	0	0	0	0	0	99		1	TDF+3TC+EFV	1	1	0	0	1	1	2	2.7	1			0	0	6.1
13161	13	1	20	34	1	37	0	1	1	0	0	0	99		1	TDF+3TC+EFV	1	1	0	0	1	2	2	3.27	1			0	0	6.1
13162	13	1	25	24	3		0	0	1	0	0	0	99		1	TDF+3TC+EFV	1	1	0	0	1	2	2	3.02	1			0	0	6.1
13163	13	1	26	28	1		0	1	0	0	0	0	1	99	1	TDF+3TC+EFV	1	1	0	0	1	1	2	3.43	1			0	0	6.1
13164	13	1	26	29	1	32	0	1	0	0	0	0	1	1	1	TDF+3TC+EFV	1	1	0	0	1	1	1	1.3	1			0	0	6.1
13165	13	1	13	31	1	33	1	0	0	0	0	0	99		1	TDF+3TC+EFV	1	1	0	0	1	1	2	3.1	1			0	0	6.1
13166	13	1	29	28	1	38	0	1	0	0	0	0	0		1	TDF+3TC+EFV	1	1	0	0	1	2	2	3	1			1	0	1.42857
13167	13	1	20	35	1	38	0	1	1	0	0	0	1	1	1	TDF+3TC+EFV	1	1	0	0	1	2	2	2.77	1			0	0	6.1
13168	13	1	14	26	1	38	0	1	0	0	0	0	1	1	1		1	1	0	0	1	2	2	2.5	1			0	0	6.1
13169	13	1	21	28	1		0	0	0	0	1	0	99		1	TDF+3TC+EFV	1	1	0	0	1	2	2	2.9	1			0	0	0.142857
13301	13	0	32	31	1	38	0	1	0	0		0	0				0	0	0	0	1	1	2	3	1			0	0	6.1
13302	13	0	28	28	1	31	0	1	0	0		0	99				0	0	0	0	1	1	2	3.25	1			0	0	6.1
13303	13	0	34	18	1	22	0	1	0	0		0	99				0	0	0	0	1	1	2	4.25	1			0	0	6.1
13304	13	0	36	18	1	23	0	1	0	0		0	1	0			0	0	0	0	1	1	2	3.4	1			0	0	6.1
13305	13	0	26	20	1	25	0	1	0	0		0	1	0			0	0	0	0	1	1	2	3.05	1			0	0	6.1
13306	13	0	22	20	1	23	0	0	0	0		1	0				0	0	0	0	1	1	2	2.69	1			0	0	6.1
13307	13	0	30	23	1	24	1	0	0	0		0	1	0			0	0	0	0	1	2	2	3.2	1			0	0	6.1
13308	13	0	28	21	1	23	0	1	1	0		0	1	0			0	0	0	0	1	1	2	2.5	1			0	0	6.1
13309	13	0	36	18	1	20	0	1	1	0		0	0				0	0	0	0	1	1	2	2.24	1			0	0	6.1
13310	13	0	25	34	1	42	0	1	0	0		0	0				0	0	0	0	1	2	1		2			0	0	0.142857
13311	11	0	7	29	1	31	1	0	0	0		0	1	0			0	0	0	0	1	2	2	3.5	1			0	0	6.1
13312	13	0	36	17	3	22	0	0	1	0		0	1	0			0	0	0	0	1	1	2	3.25	1			0	0	6.1
13313	13	0	35	21	1	28	0	1	0	0		0	1	0			0	1	0	0	1	1	2	3.15	1			0	0	6.1
13314	13	0	12	22	1	23	0	1	0	0		0	1	0			0	0	0	0	1	2	2	2.57	1			0	0	6.1
13315	13	0	16	33	1	36	0	1	0	0		0	1	0			0	0	0	0	1	1	2	3.29	1			0	0	6.1
13316	13	0	40	21	1	25	0	1	0	0		0	1	0			0	0	0	0	1	1	2	3.68	1			0	0	6.1
13317	13	0	13	26	1	38	0	1	1	0		0	1	0			0	0	0	0	1	2	2	5.9	1			0	0	6.1
13318	13	0	10	18	1	20	1	0	0	0		0	1	0			0	0	0	0	1	1	2	2.89	1			0	0	6.1
13319	13	0	27	18	1	25	0	1	1	0		0	1	0			0	0	0	0	1	1	2	2.85	1			0	0	6.1
13320	13	0	26	34	1	37	0	1	1	0		0	1	0			0	0	0	0	1	1	2	3.7	1			0	0	6.1
13321	13	0	36	18	1	23	0	1	1	0		0	1	0			0	0	0	0	1	2	2	2.28	1			0	0	6.1
13322	13	0	40	27	1	29	0	1	0	0		0	0				0	0	0	0	1	1	2	3.4	1			0	0	6.1
13323	13	0	10	19	1	28	0	1	0	0		0	1	0			0	0	0	0	1	1	2	3.05	1			0	0	6.1
13324	13	0	32	20	1	24	0	1	0	0		0	0				0	0	0	0	1	2	2	3.3	1			0	0	6.1
13325	13	0	27	19	1	21	0	1	1	0		0	1	0			0	0	0	0	1	1	2	3.2	1			0	0	6.1
13326	13	0	38	42	1	44	0	1	0	0		0	1	0			0	0	0	0	1	1	2	3	1			0	0	6.1
13327	13	0	32	18	3	20	1	0	0	0		0	99				0	0	0	0	1	2	2	2.35	1			0	0	6.1
13328	13	0	26	19	1	20	0	1	1	0		0	1	0			0	0	0	0	1	2	2	2.9	1			0	0	6.1
13329	13	0	26	19	3	19	0	0	1	0		0	99				0	0	0	0	1	1	2	2.99	1			0	0	6.1
13330	13	0	38	37	1		0	1	0	0		0	1	1			0	0	0	0	1	2	2	3.5	1			0	0	6.1
13331	13	0	17	22	1	24	1	0	0	0		0	1	0			0	0	0	0	1	1	2		1			0	0	6.1
13332	13	0	26	22	1	34	0	1	0	0		0	1	0			0	0	0	0	1	2	2	3.4	1			0	0	6.1
13333	13	0	28	24	1	28	0	1	1	0		0	99				0	0	0	0	1	1	2	3.17	1			0	0	6.1
13334		0	19	20	1	30	1	0	0	0		0	1	0				0
13335	13	0	21	32	1		0	1	1	0		0	0				0	0	0	0	1	1	2	3.1	1			0	0	6.1
13336	13	0	23	16	1	21	1	0	0	0		0	0				0	0	0	0	1	1	2		1			0	0	6.1
13337	13	0	29	18	1	20	0	1	0	0		0	0				0	0	0	0	1	1	2	2.2	1			0	0	6.1
13338	13	0	26	18	1		0	1	0	0		0	0				0	0	0	0	1	1	2	3.1	1			0	0	6.1
13339	13	0	18	17	1	19	1	0	0	0		0	1	0			0	0	0	0	1	1	2	2.6	1			0	0	6.1
13340	13	0	23	23	1	24	1	0	0	0		0	1	0			0	0	0	0	1	1	1	1.76	88		Features of prematurity	0	0	6.1
13341	13	0	26	20	1	21	0	1	0	0		0	1	0			0	0	0	0	1	1	2	3.32	1			1	0	4.42857
13342	13	0	13	24	1	35	1	0	0	0		0	1	0			0	0	0	0	1	1	2	2.2	1			0	0	6.1
13343	13	0	15	20	1	25	1	0	0	0		0	0				0	0	0	0	1	1	2	3.27	1			0	0	6.1
13344	13	0	18	21	1	27	1	0	0	0		0	0				0	0	0	0	1	2	2	3	1			0	0	6.1
13345	13	0	16	24	1	25	1	0	0	0		0	0				0	0	0	0	1	2	2	2.55	1			0	0	6.1
13346		0	12	33	1		0	1	0	0		0	1	0				0
13347	13	0	28	26	1	30	0	1	0	0		0	0				0	0	0	0	1	1	2	4	1			0	0	6.1
13348	13	0	32	20	1		0	1	1	0		0	0				0	0	0	0	1	1	2	2.88	1			0	0	6.1
13349	13	0	19	18	1	19	1	0	0	0		0	0				0	0	0	0	1	2	2		1			0	0	6.1
13350	13	0	25	19	1	23	1	0	0	0		0	0				0	0	0	0	1	2	2	2.6	1			0	0	6.1
13351	13	0	32	21	1	26	1	0	0	0		0	1	0			0	0	0	0	1	2	99		1			0	0	6.1
13352	13	0	14	20	1	23	1	0	0	0		0	1	0			0	0	0	0	1	1	2	3.02	1			0	0	6.1
13353	13	0	18	19	1	24	1	0	0	0		0	1	0			0	0	0	0	1	1	1	2.1	88		Features of prematurity	0	0	6.1
13354	13	0	12	21	1	30	1	0	0	0		0	0				0	0	0	0	1	2	2		1			0	0	6.1
13355	14	0	10	22	1	39	0	0	1	0		0	1	0			0	0	0	0	1	2	2	2.5	1			0	0	6.1
13356	13	0	13	28	1	35	1	0	0	0		0	1	0			0	0	0	0	1	2	2	3.32	1			0	0	6.1
13357	13	0	10	30	1	38	1	0	0	0		0	1	0			0	0	0	0	1	2	2	3.5	1			0	0	6.1
13358	13	0	19	26	3	28	1	0	0	0		0	99				0	0	0	0	1	1	2	3.375	1			0	0	6.1
13359	13	0	21	32	1	32	1	0	0	0		0	0				0	0	0	0	1	1	2	3.3	1			0	0	6.1
13360	13	0	32	27	1	27	0	1	0	0		0	1	0			0	0	0	0	1	1	2	4	1			0	0	6.1
13361	13	0	12	18	1	22	1	0	0	0		0	0				0	0	0	0	1	2	2	2.47	1			0	0	6.1
13362	13	0	27	18	1		0	1	0	0		0	1	0			0	0	0	0	1	1	2	3.3	1			0	0	6.1
13363	14	0	32	23	1	30	0	1	0	0		0	1	0			0	0	0	0	1	1	2	3.8	1			0	0	6.1
13364	13	0	6	26	1	27	0	1	0	0		0	0				0	0	0	0	1	2	2	2.9	1			0	0	6.1
13365	13	0	25	18	1	19	1	0	0	0		0	1	0			0	0	0	0	1	2	2	2.64	1			0	0	6.1
13366	13	0	13	27	1	32	1	0	0	0		0	1	0			0	0	0	0	1	1	2	3.6	1			0	0	6.1
13367	13	0	23	19	1	23	0	1	0	0		0	0				0	0	0	0	1	1	99	1.05	1			0	0
13368	13	0	22	20	1		1	0	0	0		0	99				0	0	0	0	1	2	2	3.32	1			0	0	6.1
13369	13	0	11	24	2	25	0	1	0	0		0	1	0			0	0	0	0	1	2	2	3.08	1			0	0	6.1
13370	13	0	26	21	1	22	1	0	0	0		0	1	0			0	0	0	0	1	1	2	2.6	1			0	0	0.142857
13371	13	0	15	21	1	32	1	0	0	0		0	99				0	0	0	0	1	2	2	2.89	1			0	0	6.1
13372	13	0	15	21	1	26	0	0	1	0		0	1	0			0	0	0	0	1	2	2	2.92	1			0	0	6.1
13373	13	0	18	21	1	23	1	0	0	0		0	1	0			0	0	0	0	1	1	2	2.35	1			0	0	6.1
13374	13	0	10	18	1		0	1	1	0		0	1	0			0	0	0	0	1	1	2	3.28	1			0	0	6.1
13375	13	0	31	18	3		0	0	1	0		0	99				0	0	0	0	1	1	2	2.35	1			0	0	6.1
13376	13	0	30	18	1	21	1	0	0	0		0	1	0			0	0	0	0	1	2	2	2.8	1			0	0	6.1
13377	13	0	28	24	1	24	0	1	0	0		0	1	0			0	0	0	0	1	2	2	3.05	1			0	0	6.1
13378	13	0	12	17	3		0	0	1	0		0	99				0	0	0	0	1	2	2	3.45	1			0	0	6.1
13379	13	0	9	21	1	23	0	1	1	0		0	1	0			0	0	0	0	1	1	2	2.91	1			0	0	6.1
13380	13	0	36	21	1	24	0	1	1	0		0	1	0			0	0	0	0	1	2	2	3.8	1			0	0	6.1
13381	13	0	28	19	1	31	0	1	0	0		0	1	0			0	0	0	0	1	2	2	2.78	1			0	0	6.1
13382	13	0	14	18	3	22	1	0	0	0		0	1	0			0	0	0	0	1	2	2	2.94	1			0	0	6.1
13383	13	0	16	29	1		1	0	0	0		0	1	0			0	0	0	0	1	2	2	2.7	1			0	0	6.1
13384	13	0	8	18	1	22	1	0	0	0		0	99				0	0	0	0	1	1	2	3.7	1			0	0	6.1
13385	13	0	23	27	1	30	0	1	0	0		0	99				0	0	0	0	1	1	2	3.25	1			0	0	6.1
13386	13	0	8	19	1	21	0	1	0	0		0	1	0			0	0	0	0	1	1	2	3.6	1			0	0	6.1
13387		0	6	34	4	36	0	0	1	0		0	1	0				0
13388	13	0	16	20	1	27	0	1	1	0		0	0				0	0	0	0	1	1	2	3.8	1			0	0	6.1
13389	13	0	4	19	1	22	1	0	0	0		0	99				0	0	0	0	1	1	2	2.6	1			0	0	6.1
13390	13	0	21	24	1		1	0	0	0		0	1	99			0	0	0	0	1	1	2	3.18	1			0	0	6.1
13391	13	0	14	19	1	20	0	1	0	0		0	1	0			0	0	0	0	1	1	2	3.37	1			0	0	6.1
13392	13	0	17	19	1	20	0	1	0	0		0	1	0			0	0	0	0	1	1	2	3.53	1			0	0	6.1
14101	14	1	27	22	1	31	0	1	1	0	0	0	0		1	TDF+3TC+EFV	1	1	0	0	1	1	2		1			0	0	6.1
14102	14	1	32	24	1	32	0	1	1	0	0	0	1	1	1	TDF+3TC+EFV	1	1	0	0	1	1	2	3.3	1			0	0	6.1
14103	14	1	8	20	1	42	1	0	0	0	0	0	1	1	1	TDF+3TC+EFV	1	1	0	0	1	1	2	2.8	1			0	0	6.1
14104	14	1	27	29	1	42	0	1	0	0	0	0	1	1	1	TDF+3TC+EFV	1	1	0	0	1	2	2	2.65	1			0	0	6.1
14105	14	1	20	26	1	36	0	1	1	0	0	0	1	1	1	TDF+3TC+EFV	1	1	0	0	1	1	2	3.6	1			0	0	6.1
14106	14	1	26	29	1	51	0	1	0	0	0	0	1	0	2	TDF+3TC+NVP	1	1	0	0	1	1	2	3.3	1			0	0	6.1
14107		1	36	24	1	24	0	1	1	0	0	0	1	1	1			0
14108	14	1	21	36	1	38	0	1	1	0	0	0	1	1	3	AZT+3TC+EFV	1	1	0	0	1	2	2	3.46	1			0	0	6.1
14109	14	1	33	23	1	32	0	1	0	0	0	0	1	0	4	AZT+3TC+NVP	1	1	0	0	1	2	2		1			0	0	6.1
14110	14	1	32	19	1	38	0	1	1	0	0	1	0		3	AZT+3TC+EFV	1	1	0	0	1	2	2	2.7	1			0	0	6.1
14111	14	1	28	39	1	42	1	0	0	0	0	0	0		1	TDF+3TC+EFV	1	1	1	0	4	2	1	2.6	1			0	0
14112		1	13	25	1		0	1	0	0	0	0	1	1	1			0
14113	14	1	32	24	1	34	0	1	1	0	0	0	1	1	6	TDF+3TC+EFV	1	1	0	0	1	1	2	3.1	1			0	0	6.1
14114	14	1	32	37	1		0	1	1	0	0	0	1	1	3	TDF+3TC+EFV	1	1	0	0	1	1	2		1			0	0	6.1
14115	14	1	22	36	1	39	0	1	0	0	0	0	0		1	TDF+3TC+EFV	1	1	0	0	1	2	2		1			0	0	6.1
14116	14	1	33	21	1	29	0	1	1	0	0	1	0		1	TDF+3TC+EFV	1	1	0	0	1	1	2	2.96	1			0	0	6.1
14117	14	1	18	36	1	41	0	1	1	1	0	0	1	1	3	AZT+3TC+EFV	1	1	0	0	1	1	2	2.8	1			0	0	6.1
14118	14	1	26	23	1		0	1	1	1	0	0	1	1	1	TDF+3TC+EFV	1	1	0	0	1	1	2	2.7	1			0	0	6.1
14119	14	1	36	25	1	45	0	1	0	0	0	0	1	1	3	AZT+3TC+EFV	1	1	0	0	1	2	2	3.6	1			0	0	6.1
14120	14	1	19	36	1	62	0	1	1	0	0	0	1	1	3	AZT+3TC+EFV	1	1	0	0	1	1	2	2.3	1			0	0	6.1
14121	14	1	25	32	3	29	1	0	0	0	0	0	1	0	1	AZT+3TC+EFV	1	1	0	0	1	1	2	2.5	1			0	0	6.1
14122	14	1	25	45	1	51	1	0	0	0	0	0	1	0	1	TDF+3TC+EFV	1	1	0	0	1	1	1	2	1			0	0	6.1
14122	14	1	25	45	1	51	1	0	0	0	0	0	1	0	1	TDF+3TC+EFV	1	1	1	0	4	1	1		1			0	0
14123	14	1	22	20	1		1	0	0	0	0	0	99		1	TDF+3TC+EFV	1	1	0	0	1	1	2	2.3	1			0	0	6.1
14124	14	1	21	23	3		0	0	1	0	0	0	1	0	1	TDF+3TC+EFV	1	1	0	0	1	1	2	3	1			0	0	6.1
14125	14	1	28	29	1	32	1	0	0	0	0	0	0		1	TDF+3TC+EFV	1	1	0	0	1	2	2	3	1			0	0	6.1
14126	14	1	18	26	1		0	1	1	0	0	0	0		3	AZT+3TC+EFV	1	1	0	0	1	1	1		1			0	0	6.1
14127	14	1	36	30	1	33	1	0	0	0	0	0	0		1	TDF+3TC+EFV	1	1	0	0	1	2	2	3	1			0	0	6.1
14128	14	1	16	30	1	32	0	1	1	0	0	0	1	1	1	TDF+3TC+EFV	1	1	0	0	1	1	1	1.1	1			0	0	6.1
14129	14	1	24	36	1	40	0	1	0	0	0	0	1	1	1	TDF+3TC+EFV	1	1	0	0	1	2	2	3.2	1			0	0	6.1
14130	14	1	8	23	1	38	0	1	1	0	0	0	1	0	1	TDF+3TC+EFV	1	1	0	0	1	1	1		1			0	0	6.1
14131	14	1	26	26	1	29	1	0	0	0	0	0	0		1	TDF+3TC+EFV	1	1	0	0	1	2	2	2.8	1			0	0	6.1
14132	14	1	25	30	1		1	0	0	0	0	0	1	1	1	TDF+3TC+EFV	1	1	0	0	1	1	2	3.1	1			0	0	6.1
14133	14	1	17	22	1	32	0	1	0	0	0	0	1	0	1	TDF+3TC+EFV	1	1	0	0	1	2	2	3.3	1			0	0	6.1
14134	14	1	28	24	1		0	1	0	0	0	0	1	1	1	TDF+3TC+EFV	1	1	0	0	1	2	2		1			0	0	6.1
14135		1	18	38	1	42	0	1	0	0	0	0	1	1	4			0
14136	14	1	12	36	1	68	0	1	0	0	0	0	1	0	3	AZT+3TC+EFV	1	1	0	0	1	2	2	3.4	1			0	0	6.1
14137	14	1	28	23	1	33	0	1	0	0	0	0	1	0	1	TDF+3TC+EFV	1	1	0	0	1	2	2		1			0	0	6.1
14138	14	1	23	34	1	35	0	1	0	0	0	0	0		1	TDF+3TC+EFV	1	1	0	0	1	2	1	1.7	1			0	0	6.1
14139		1	9	18	1	22	0	1	0	0	0	0	1	1	1	TDF+3TC+EFV		0	0	1
14140	13	1	25	22	1		0	0	1	0	0	0	0		1	TDF+3TC+EFV	1	1	0	0	1	2	2		1			0	0	6.1
14141	14	1	25	21	3		0	0	1	0	0	0	1	1	1	TDF+3TC+EFV	1	1	0	0	1	1	1	2.5	1			0	0	6.1
14142	14	1	26	31	1	28	0	1	0	0	0	0	1	0	1	TDF+3TC+EFV	1	1	0	0	1	2	2	3.1	1			0	0	6.1
14143	14	1	7	29	1	42	0	1	1	0	0	0	0		1	TDF+3TC+EFV	1	1	0	0	1	2	2	3.1	1			0	0	6.1
14144	14	1	34	26	1	26	0	1	1	0	0	0	1	1	1	TDF+3TC+EFV	1	1	0	0	1	1	2	2.95	1			0	0	6.1
14145	13	1	24	32	1	37	0	1	1	0	0	0	1	1	2	TDF+3TC+EFV	1	1	0	0	1	1	2	2.5	1			0	0	6.1
14146	14	1	24	22	1	37	0	1	0	0	0	0	1	0	1	TDF+3TC+EFV	1	1	0	0	1	1	2	3.5	1			0	1	6.1
14147	14	1	10	32	1	35	0	1	1	1	0	0	1	0	1	TDF+3TC+EFV	1	1	0	0	1	2	2	2.8	1			0	0	6.1
14148	14	1	24	25	4		0	0	1	0	0	0	1	1	1	TDF+3TC+EFV	1	1	0	0	1	2	2	3.1	1			0	0	6.1
14149	14	1	18	32	1	44	0	1	1	0	0	0	1	1	4	AZT+3TC+NVP	1	1	0	0	1	1	2		1			0	0	6.1
14301	14	0	40	19	3	20	0	0	1	0		0	99				0	0	0	0	1	1	2	3.74	1			0	0	6.1
14302	14	0	36	27	1	32	0	1	1	0		0	1	0			0	0	0	0	1	2	2	3.11	1			0	0	6.1
14303	14	0	28	26	1	37	0	1	0	0		0	1	0			0	0	0	0	1	1	2	3	1			0	0	6.1
14304	14	0	32	23	1	28	0	1	1	0		0	1	0			0	0	0	0	1	2	2	3.27	1			0	0	6.1
14305	14	0	28	24	1	25	0	1	1	0		0	1	0			0	0	0	0	1	2	2	3.1	1			0	0	6.1
14306	14	0	36	20	1	26	1	0	0	0		0	1	0			0	0	0	0	1	2	2	3	1			0	0	6.1
14307	14	0	38	19	3		0	0	1	0		0	99				0	0	0	0	1	1	2	3.1	1			0	0	6.1
14308	14	0	32	23	1	30	0	1	0	0		0	1	0			0	0	0	0	1	2	2	3	1			0	0	6.1
14309	14	0	32	19	1	23	0	1	0	0		0	0				0	0	0	0	1	1	2		1			0	0	6.1
14310	14	0	28	35	1	38	0	1	0	0		0	1	0			0	0	0	0	1	1	2	3.2	1			0	0	6.1
14311	14	0	26	25	1	35	1	0	0	0		0	1	0			0	0	0	0	1	1	2	4.26	1			0	0	6.1
14312	14	0	23	29	1	40	1	0	0	0		0	0				0	0	0	0	1	2	2		1			1	0	1
14313	14	0	28	23	1	24	0	1	1	0		0	1	0			0	0	0	0	1	2	2		1			0	0	6.1
14314	14	0	28	20	1	23	0	1	0	0		0	1	0			0	0	0	0	1	2	2	2.64	1			0	0	6.1
14315	14	0	10	21	1	24	0	1	0	0		0	1	0			0	0	0	0	1	1	2	3.1	1			0	0	6.1
14316	14	0	12	19	1	25	1	0	0	0		0	0				0	0	1	0	3	1	1		1			0	0
14317	14	0	28	17	1	22	0	1	1	0		0	1	0			0	0	0	0	1	2	2	2.89	1			0	0	6.1
14318	14	0	26	28	1	41	0	1	0	0		0	1	0			0	0	0	0	1	2	2	2.73	1			0	0	6.1
14319	14	0	14	23	1	38	1	0	0	0		0	0				0	0	0	0	1	2	2	2.7	1			0	0	6.1
14320	14	0	27	30	1	38	0	1	0	0		0	1	0			0	0	0	0	1	1	2	3.1	1			0	0	6.1
14321	14	0	28	34	1	37	0	1	0	0		1	1	0			0	0	0	0	1	1	2	3.29	1			0	0	6.1
14322	14	0	29	24	3	24	1	0	0	0		0	99				0	0	0	0	1	1	2	3.5	1			0	0	6.1
14323	14	0	38	19	1	24	1	0	0	0		0	1	0			0	0	0	0	1	1	2	2.9	1			0	0	6.1
14324	14	0	29	30	1	34	1	0	0	0		0	1	1			0	0	0	0	1	2	2	3.6	1			0	0	6.1
14325	14	0	13	23	1	26	1	0	0	0		0	0				0	0	0	0	1	2	2	2.3	1			0	0	6.1
14326	14	0	18	16	3		1	0	0	0		0	99				0	0	0	0	1	2	2	2.94	1			0	0	6.1
14327	14	0	28	16	1	33	0	1	0	0		0	0				0	0	0	0	1	1	2	3.2	1			0	0	6.1
14328	14	0	36	19	1	26	1	0	0	0		0	1	0			0	0	0	0	1	2	2	2.9	1			0	0	6.1
14329	14	0	32	20	1	23	0	1	1	0		0	0				0	0	0	0	1	1	2	3	1			0	0	6.1
14330	14	0	28	35	1	35	0	1	0	0		0	1	0			0	0	0	0	1	1	2	3	1			0	0	6.1
14331	14	0	30	21	1	23	0	1	1	0		0	1	0			0	0	0	0	1	1	2	2	1			0	0	6.1
14332	14	0	18	26	1	30	1	0	0	0		0	0				0	0	0	0	1	2	2	2.9	1			0	0	6.1
14333	14	0	20	30	1	39	1	0	0	0		0	1	0			0	0	0	0	1	1	2		1			0	0	6.1
14334	14	0	15	20	1	25	0	1	0	0		0	1	0			0	0	0	0	1	1	2	2.4	1			0	0	6.1
14335	14	0	25	23	1	31	1	0	0	0		0	1	0			0	0	0	0	1	2	2	3.76	1			0	0	6.1
14336	14	0	28	30	1	35	1	0	0	0		0	1	0			0	0	0	0	1	2	2	3.5	1			0	0	6.1
14337	14	0	28	22	1	28	0	1	1	0		0	1	0			0	0	0	0	1	2	2	3.06	1			0	0	6.1
14338	14	0	20	14	1	32	0	0	1	0		0	0				0	0	0	0	1	2	2	2.3	1			0	0	6.1
14339	14	0	32	28	1	32	1	0	0	0		0	0				0	0	0	0	1	1	2	2.2	1			0	0	5.85714
14340	14	0	32	21	1	26	0	1	0	0		0	1	0			0	0	0	0	1	1	1		1			0	0	6.1
14341	14	0	39	19	1	20	1	0	0	0		0	1	0			0	0	0	0	1	1	2		1			0	0	6.1
14342	14	0	38	23	1	28	0	1	1	0		0	1	0			0	0	0	0	1	2	2	2.67	1			0	0	6.1
14343	14	0	32	20	1	22	0	1	0	0		0	1	0			0	0	0	0	1	1	2	3.3	1			0	0	6.1
14344	14	0	36	20	1	26	0	0	0	0		1	1	0			0	0	0	0	2	2	2		1			1	0	0.142857
14345	14	0	13	26	1	32	0	0	0	0		1	0				0	0	0	0	1	2	2	3	1			0	0	6.1
14346	14	0	18	17	4		0	0	0	0		1	99				0	0	0	0	1	2	2	2.6	6	Extra digit		0	0	6.1
14347	14	0	28	18	1		0	0	0	0		1	1	0			0	0	0	0	1	1	2	2.7	1			0	0	6.1
14348	14	0	32	17	3	20	1	0	0	0		0	1	0			0	0	0	0	1	2	2	2.9	1			0	0	6.1
14349	14	0	28	25	1	32	0	1	1	0		0	1	0			0	0	0	0	1	2	2	2.7	1			0	0	6.1
14350	14	0	36	21	1	30	0	0	0	0		1	0				0	0	0	0	1	2	2	3.8	1			0	0	6.1
14351	14	0	32	21	1	38	0	1	0	0		0	0				0	0	0	0	1	1	2	3	1			0	0	6.1
14352	14	0	29	24	3	29	0	0	0	0		1	99				0	0	0	0	1	2	99	2.96	1			0	0	6.1
14353	14	0	32	20	1		0	1	0	0		0	0				0	0	0	0	1	2	2	3.26	1			0	0	6.1
14354	14	0	25	23	3	24	0	1	0	0		0	0				0	0	0	0	1	2	2	2.55	1			0	0	6.1
14355	14	0	22	23	1		1	0	0	0		0	0				0	0	0	0	1	2	2	2.6	1			0	0	6.1
14356	14	0	35	25	1	27	0	1	0	0		0	0				0	0	0	0	1	1	2	3	1			1	0	3
14357	14	0	39	16	3		0	0	1	0		0	99				0	0	0	0	1	1	2		1			0	0	6.1
14358	14	0	28	25	1	28	0	1	0	0		0	1	0			0	0	0	0	1	1	2	2.5	1			0	0	6.1
14359		0	18	23	1	29	0	1	0	0		0	1	0				0
14360	14	0	28	24	3		1	0	0	0		0	0				0	0	0	0	1	1	2	2.7	1			0	0	6.1
14361	14	0	28	20	1	24	0	1	1	0		0	0				0	0	0	0	1	2	2	3	1			0	0	6.1
14362	14	0	28	21	1	23	1	0	0	0		0	1	0			0	0	1	0	4	2	2	2.2	1			0	0
14363	14	0	28	19	1	29	0	1	0	0		0	1	0			0	0	0	0	1	2	2	2.8	1			0	0	6.1
14364	14	0	29	32	1	37	0	1	0	0		0	1	1			0	0	0	0	1	1	2	3.3	1			0	0	6.1
14365	14	0	36	19	3		0	0	1	0		0	99				0	0	0	0	1	2	2	3.48	1			0	0	6.1
14366	14	0	28	20	1		1	0	0	0		0	0				0	0	0	0	1	1	2	2.7	1			0	0	6.1
14367	14	0	28	26	1	30	1	0	0	0		0	0				0	0	0	0	1	1	1		1			0	0	6.1
14368	14	0	18	20	1	23	0	1	0	0		0	1	0			0	0	0	0	1	2	2	3	1			0	0	6.1
14369	14	0	38	26	1		1	0	0	0		0	0				0	0	0	0	1	2	2	3.26	1			0	0	6.1
14370	14	0	23	18	1	22	1	0	0	0		0	0				0	0	0	0	1	2	2	3.2	1			0	0	6.1
14371	14	0	26	21	1	24	1	0	0	0		0	0				0	0	0	0	1	1	2	3.8	1			0	0	6.1
14372	14	0	28	16	1	25	1	0	0	0		0	0				0	0	0	0	1	2	2	3.7	1			0	0	6.1
14373	14	0	9	18	1	28	0	1	0	0		0	1	0			0	0	0	0	1	1	2	3.5	1			0	0	6.1
14374	14	0	10	31	1	36	0	1	1	0		0	1	0			0	0	0	0	1	2	2	3.1	1			0	0	6.1
14375	14	0	21	26	1	32	1	0	0	0		0	0				0	0	0	0	1	2	2	2.5	1			0	0	6.1
14376	14	0	8	24	1	26	1	0	0	0		0	1	0			0	0	0	0	1	2	2	2.8	1			0	0	6.1
14377	14	0	31	19	1		0	1	0	0		0	0				0	0	0	0	1	1	2		1			0	0	6.1
14378	14	0	17	28	1	34	1	0	0	0		0	1	0			0	0	1	0	3	1	1		1			0	0
14379	14	0	25	21	3		1	0	0	0		0	0				0	0	0	0	1	1	1		1			1	0	0.142857
14380	14	0	14	22	1	20	1	0	0	0		0	0				0	0	0	0	2	1	1	0.42	1			1	0	0.142857
14381	14	0	14	28	1		1	0	0	0		0	0				0	0	0	0	1	1	2		1			0	0	6.1
14382	14	0	20	22	1	36	1	0	0	0		0	1	0			0	0	0	0	1	2	2	3.2	1			0	0	6.1
14383		0	28	25	3	23	0	1	0	0		0	1	0				0
14384	14	0	25	19	1	21	1	0	0	0		0	0				0	0	0	0	1	1	2		1			0	0	6.1
21101	21	1	33	27	1	37	0	0	1	1	0	0	0		1	TDF+3TC+EFV	1	1	0	0	1	1	2	3.1	1			0	0	6.1
21102	21	1	36	26	1	30	0	0	1	0	0	0	0		1	TDF+3TC+EFV	1	1	0	0	1	1	2	3.4	1			0	0	6.1
21103	21	1	20	32	5		0	1	1	0	0	0	1	0	4	AZT+3TC+NVP	1	1	0	0	1	1	2	2.5	1			0	0	6.1
21104	21	1	16	20	1	28	1	0	0	0	0	0	1	99	1	TDF+3TC+EFV	1	1	0	0	1	2	2	2.8	1			0	0	6.1
21105	21	1	24	38	5	35	0	0	1	0	0	0	99		1	TDF+3TC+EFV	1	1	0	0	1	2	2	2.4	1			0	0	6.1
21106	21	1	29	35	5	42	0	1	1	0	0	0	0		1	TDF+3TC+EFV	1	1	0	0	1	2	2		1			0	0	6.1
21107	21	1	27	25	1	35	0	1	0	0	0	0	1	1	1	TDF+3TC+EFV	1	1	0	0	1	2	2		1			0	0	6.1
21108	21	1	24	28	1	31	0	1	0	0	0	0	0		1	TDF+3TC+EFV	1	1	0	0	1	2	2	2.7	1			0	0	6.1
21109	21	1	30	36	1	43	0	0	1	0	0	0	99		1	TDF+3TC+EFV	1	1	0	0	1	2	2	2.7	1			0	0	6.1
21110	21	1	19	32	1	39	0	1	0	0	0	1	99		1	TDF+3TC+EFV	1	1	0	0	1	2	2	3	1			0	0	6.1
21111	21	1	41	21	1	28	0	1	1	0	0	0	0		1	TDF+3TC+EFV	1	1	0	0	1	2	2	2.6	1			0	0	6.1
21112	21	1	28	34	1	42	1	0	0	0	0	0	0		1	TDF+3TC+EFV	1	1	0	0	1	2	2	2.8	1			0	0	2
21113	21	1	32	36	1	39	0	1	0	0	0	0	1	1	1	TDF+3TC+EFV	1	1	0	0	1	1	2		1			1	0	4.42857
21114	21	1	15	28	1	31	0	1	0	0	0	0	0		3	AZT+3TC+EFV	1	1	0	0	1	2	2	2.8	1			0	0	6.1
21115	21	1	36	29	1	35	0	1	0	0	0	0	0		1	TDF+3TC+EFV	1	1	0	0	1	1	2	3.3	1			0	0	6.1
21116	21	1	37	30	1		0	0	0	0	0	1	0		1	TDF+3TC+EFV	1	1	0	0	1	1	2	3.4	1			0	0	6.1
21117	21	1	28	29	5	34	0	0	1	0	0	0	99		4	AZT+3TC+NVP	1	1	0	0	1	1	2	2.7	1			0	0	6.1
21118	21	1	16	35	1	38	0	1	0	0	0	0	1	1	1	TDF+3TC+EFV	1	1	0	0	1	1	2	4.6	1			0	0	6.1
21119	21	1	25	18	1	26	0	0	0	0	0	1	99		1	TDF+3TC+EFV	1	1	0	0	1	1	2		1			0	0	6.1
21120	21	1	27	32	1	37	0	0	1	0	0	0	99		1	TDF+3TC+EFV	1	1	0	0	1	2	2		1			0	0	6.1
21121	21	1	27	31	1	37	0	1	0	0	0	0	0		1	TDF+3TC+EFV	1	1	1	0	4	1	1	2	1			0	0
21122	21	1	19	42	5		0	0	1	0	0	0	1	1	1	TDF+3TC+EFV	1	1	0	0	1	1	2	3.2	1			0	0	6.1
21123	21	1	19	31	1	34	0	0	0	0	1	0	0		1	TDF+3TC+EFV	1	1	0	0	1	1	2	3.1	1			0	0	6.1
21124	21	1	24	27	1	32	0	0	0	1	0	0	99		1	TDF+3TC+EFV	1	1	0	0	1	2	2	3.5	1			0	0	6.1
21125	21	1	35	18	1	25	1	0	0	0	0	0	99		1	TDF+3TC+EFV	1	1	0	0	1	2	1	2.2	1			0	0	6.1
21126	21	1	33	29	1	32	0	1	1	0	0	0	1	1	2	TDF+3TC+NVP	1	1	0	0	1	2	2	3.1	1			0	0	6.1
21127	21	1	37	29	1	33	1	0	0	0	0	0	0		1	TDF+3TC+EFV	1	1	0	0	1	2	2	3.1	1			0	0	6.1
21301	21	0	21	26	1	26	1	0	0	0		0	0				0	0	0	0	1	2	2	2.8	1			0	0	6.1
21302	21	0	37	26	1	29	0	1	1	0		0	0				0	0	0	0	1	1	2	2.8	1			0	0	6.1
21303	21	0	34	40	1	51	0	1	0	1		0	1	0			0	0	0	0	1	2	2		1			0	0	6.1
21304	21	0	23	19	1	23	0	1	1	0		0	1	0			0	0	0	0	1	2	2	2.1	1			0	0	6.1
21305	21	0	24	27	1	27	0	1	0	0		1	1	0			0	0	0	0	1	2	2	3	1			0	0	6.1
21306	21	0	29	19	1	25	0	1	1	0		0	0				0	0	0	0	1	1	2	2.95	1			0	0	6.1
21307	21	0	32	23	1	30	0	0	1	0		0	1	0			0	0	0	0	1	2	2	3.4	1			0	0	6.1
21308	21	0	28	20	1	25	1	0	0	0		0	0				0	0	0	0	1	2	2	3	1			0	0	6.1
21309	21	0	28	35	1	38	1	0	0	0		0	0				0	0	0	0	1	2	2		1			0	0	6.1
21310	21	0	32	17	1		0	1	0	0		0	0				0	0	0	0	1	2	2	2.9	1			0	0	6.1
21311	21	0	12	37	1		1	0	0	0		0	0				0	0	0	0	1	2	2	2.7	1			0	0	6.1
21312	21	0	33	29	1	57	0	1	0	0		0	1	0			0	0	0	0	2	1	2		88		Microcephulas.	1	0	0.142857
21313	21	0	28	20	3	26	0	0	1	0		0	99				0	0	0	0	1	1	2	2.6	1			0	0	6.1
21314	21	0	19	18	1	20	0	1	1	0		0	1	0			0	0	0	0	1	1	2	2.9	1			0	0	6.1
21315	21	0	32	26	1	32	0	1	0	0		0	1	0			0	0	0	0	1	2	2	4.3	1			0	0	6.1
21316	21	0	29	30	1	34	0	1	0	0		0	0				0	0	0	0	1	2	2	3.4	1			0	0	6.1
21317	21	0	28	19	1	22	0	1	0	0		0	0				0	0	0	0	1	2	2	3.8	1			0	0	6.1
21318	21	0	36	31	1	36	1	0	0	0		0	99				0	0	0	0	1	2	2	3.1	1			0	0	6.1
21319	21	0	30	24	1	27	0	1	1	0		0	0				0	0	0	0	1	2	2	3.6	1			0	0	6.1
21320	21	0	24	23	1	28	0	1	1	0		0	99				0	0	0	0	1	2	2	3.1	1			0	0	6.1
21321	21	0	24	17	1	31	0	1	0	0		0	99				0	0	0	0	1	1	2	2.61	1			0	0	6.1
21322	21	0	36	30	1	34	0	1	0	0		0	1	0			0	0	0	0	1	1	2	4	1			0	0	6.1
21323	21	0	26	21	1	24	0	1	1	0		0	0				0	0	0	0	1	1	2	2.9	1			0	0	6.1
21324	21	0	23	19	1	23	0	1	0	1		0	0				0	0	0	0	1	1	2	2.8	1			0	0	6.1
21325	21	0	35	19	1	25	0	1	0	1		0	0				0	0	0	0	1	2	2	3.2	1			0	0	6.1
21326	21	0	36	19	1	20	0	1	0	0		0	0				0	0	0	0	1	1	2	3.5	1			0	0	6.1
21327	21	0	36	22	1	23	0	1	0	0		0	99				0	0	0	0	1	2	2	3.3	1			0	0	6.1
21328	21	0	32	24	1	28	0	1	0	0		0	0				0	0	0	0	1	1	2	2.3	1			0	0	6.1
21329	21	0	32	21	3		0	0	1	0		0	99				0	0	0	0	1	1	2	3.3	1			0	0	6.1
21330	21	0	26	34	1	37	0	1	1	0		0	0				0	0	0	0	2	1	1		1			1	0	0.142857
21330	21	0	26	34	1	37	0	1	1	0		0	0				0	0	0	0	1	2	1	1.17	1			0	0	6.1
21331	21	0	28	31	1	32	1	0	0	0		0	99				0	0	0	0	1	2	2	1.9	1			0	0	6.1
21331	21	0	28	31	1	32	1	0	0	0		0	99				0	0	0	0	1	2	2	2.6	1			0	0	6.1
21332	21	0	27	21	1	23	0	0	1	0		0	0				0	0	0	0	1	1	2	3.4	1			0	0	6.1
21333	21	0	39	19	1	21	0	1	0	0		0	1	0			0	0	0	0	1	1	2	2.8	1			0	0	6.1
21334	21	0	29	30	1	34	0	1	1	0		0	0				0	0	0	0	1	1	2	3	1			0	0	6.1
21335	21	0	33	24	1	35	0	1	1	0		0	0				0	0	0	0	1	1	2		1			0	0	6.1
21336	21	0	20	21	1	23	0	0	0	0		1	1	0			0	0	0	0	1	2	2	3.4	1			0	0
21337	21	0	23	23	1	32	0	1	0	0		0	1	0			0	0	0	0	1	1	2	3.6	1			0	0	6.1
21338	21	0	32	30	1	32	0	1	0	0		0	99				0	0	0	0	1	1	2	3.7	1			0	0	6.1
21339	21	0	24	32	1	36	0	1	0	0		0	0				0	0	0	0	1	1	2	3.9	1			0	0	6.1
21340	21	0	23	28	1	44	0	1	0	0		0	0				0	0	0	0	1	2	2		1			0	0	6.1
21341	21	0	26	18	1		0	1	0	0		0	0				0	0	0	0	1	1	2	2.7	1			0	0	6.1
21342	21	0	20	19	1	22	0	1	0	0		0	0				0	0	0	0	1	1	2	3.1	1			0	0	6.1
21343	21	0	30	19	1	18	0	1	0	0		0	1	0			0	0	0	0	1	1	2	3	1			0	0	6.1
21344	21	0	16	15	1	22	0	1	0	0		0	0				0	0	0	0	1	1	2	3.6	1			0	0	6.1
21345	21	0	24	21	1	22	1	0	0	0		0	99				0	0	0	0	1	1	2	3.6	1			0	0	6.1
21346		0	23	18	1		0	1	0	0		0	99					0
21347	21	0	24	25	1	28	0	1	1	0		0	99				0	0	0	0	1	2	2	2.7	1			0	0	6.1
21348	21	0	21	34	1	37	0	1	1	0		0	0				0	0	0	0	1	2	2	3.1	1			0	0	6.1
21349	21	0	24	34	5	39	0	1	1	0		0	99				0	0	0	0	1	2	2	2.8	1			0	0	6.1
21350	21	0	32	28	4	28	0	0	1	0		0	99				0	0	0	0	1	1	2		1			0	0	6.1
21350	21	0	32	28	4	28	0	0	1	0		0	99				0	0	0	0	2	2	2		1			1	0	0.142857
21351	21	0	13	21	1	23	0	1	0	0		0	1	0			0	0	0	0	1	2	2	2.6	1			0	0	6.1
21352	21	0	23	23	1	33	0	1	0	0		0	99				0	0	0	0	1	2	2	3.7	1			0	0
21353	21	0	27	24	1	29	1	0	0	0		0	0				0	0	0	0	1	1	2	3.2	1			0	0	6.1
21354	21	0	28	22	1	28	0	1	0	0		0	1	0			0	0	0	0	1	1	2	3.6	1			0	0	6.1
21355	21	0	34	21	3	26	0	0	1	0		0	99				0	0	0	0	1	2	2	2.5	1			0	0	6.1
21356	21	0	22	20	3	22	0	1	1	0		0	1	0			0	0	0	0	1	2	2	2.8	1			0	0	6.1
21357	21	0	10	26	1	39	1	0	0	0		0	0				0	0	0	0	1	1	2	5.7	1			0	0	6.1
21358	21	0	20	18	1	20	0	1	1	0		0	0				0	0	0	0	1	1	2	2.5	1			0	0	6.1
21359	21	0	27	24	1	28	0	1	0	0		0	99				0	0	0	0	1	2	2	2.9	1			0	0	6.1
21360	21	0	19	22	1	30	0	1	0	0		0	1	0			0	0	0	0	1	2	2	2.8	1			0	0	6.1
21361	21	0	38	31	1	34	0	1	0	0		0	1	0			0	0	0	0	1	1	2	4.2	1			0	0	6.1
21362	21	0	23	20	3	22	1	0	0	0		0	0				0	0	0	0	2	2	1		1			1	0	0.142857
21362	21	0	23	20	3	22	1	0	0	0		0	0				0	0	0	0	2	1	1		1			1	0	0.142857
21363		0	13	18	1	26	0	1	1	0		0	99					0
21364	21	0	21	19	3		0	1	0	0		0	0				0	0	0	0	1	2	2	2.5	1			0	0	6.1
21365	21	0	31	16	1	23	1	0	0	0		0	1	0			0	0	0	0	1	1	2	2.9	1			0	0	6.1
21366	21	0	18	20	1		0	0	1	0		0	99				0	0	0	0	1	2	2	3.7	1			0	0	6.1
21367	21	0	13	37	1	44	0	1	0	0		0	1	0			0	0	0	0	1	2	2	3.3	1			0	0	6.1
21368	21	0	23	20	1	24	1	0	0	0		0	0				0	0	0	0	1	2	2	3.2	1			0	0	6.1
21369	21	0	19	20	1	23	1	0	0	0		0	1	99			0	0	0	0	1	1	2	2.5	1			0	0	6.1
21370	21	0	22	21	1	26	1	0	0	0		0	1	0			0	0	0	0	1	2	2	3.1	1			0	0	6.1
21371	21	0	28	16	1	23	0	0	1	0		0	99				0	0	0	0	1	2	2	3.2	1			0	0	6.1
21372	21	0	19	19	1	21	1	0	0	0		0	1	0			0	0	0	0	1	2	2	3	1			1	0	1.57143
21373	21	0	28	30	1	33	0	1	0	0		0	1	0			0	0	0	0	1	1	2	3.1	1			0	0	6.1
21374	21	0	27	19	1	32	1	0	0	0		0	99				0	0	0	0	1	2	2		1			0	0	6.1
21375	21	0	22	20	1	31	1	0	0	0		0	0				0	0	0	0	1	1	2	2.9	1			0	0	6.1
21376	21	0	28	25	1	28	0	1	0	0		0	1	0			0	0	0	0	1	2	2	2.4	1			0	0	6.1
21377	21	0	23	24	4		0	0	1	0		0	99				0	0	0	0	1	2	2	2.8	1			0	0	6.1
21378	21	0	26	21	1	25	0	1	0	0		0	0				0	0	0	0	1	2	2	3	1			0	0	6.1
21379	21	0	32	36	1	41	0	1	0	0		0	0				0	0	0	0	1	2	2	3.5	1			0	0	6.1
21380	21	0	32	20	1	23	0	1	0	0		0	1	0			0	0	0	0	1	1	2	3	1			0	0	6.1
21381	21	0	22	17	1	22	0	1	0	0		0	1	0			0	0	0	0	1	1	2	3.5	1			0	0	6.1
21382	21	0	38	17	1	26	0	1	0	0		0	0				0	0	0	0	1	1	2	3.1	1			0	0	6.1
22101	22	1	16	24	1	28	0	1	1	0	0	0	1	0	3	AZT+3TC+EFV	1	1	0	0	1	2	2	3.8	1			0	0	6.1
22102	22	1	32	36	1	38	0	1	1	0	0	0	1	1	1	TDF+3TC+EFV	1	1	0	0	1	1	2	2.7	1			0	0	6.1
22103	22	1	27	29	1	39	0	1	0	1	0	0	1	1	1	TDF+3TC+EFV	1	1	0	0	1	2	2	2.9	1			0	0	6.1
22104	22	1	28	32	1	34	1	0	0	0	0	0	1	0	4	AZT+3TC+NVP	1	1	0	0	1	1	2	3	1			0	0	6.1
22105		1	32	34	1	41	0	1	1	0	0	0	0		4			1			1
22106	22	1	18	28	1	34	0	0	1	0	0	0	99		6	TDF+3TC+EFV	1	1	0	0	1	2	2	2.7	1			0	0	6.1
22107		1	17	24	2	35	0	1	1	0	0	0	1	0	3			0
22108		1	32	26	1	28	0	1	1	0	0	0	1	0	1			0
22109	22	1	36	25	1	32	0	0	1	0	0	0	1	0	1	TDF+3TC+EFV	1	1	0	0	1	1	2	3.5	1			0	0	6.1
22110	22	1	28	22	1	30	0	0	1	0	0	0	0		1	TDF+3TC+EFV	1	1	0	0	1	1	2	2.8	1			0	0	0.142857
22111	22	1	8	23	1	25	0	1	1	0	0	0	99		1	TDF+3TC+EFV	1	1	0	0	1	1	2	3.6	1			0	0	6.1
22112	22	1	17	25	1	25	0	1	1	0	0	0	0		1	TDF+3TC+EFV	1	1	0	0	1	2	2	3.4	1			0	0	6.1
22113	22	1	26	41	1	44	0	1	1	1	0	0	1	1	1	TDF+3TC+EFV	1	1	0	0	1	2	2	2.8	1			0	0	6.1
22114	22	1	24	24	4	32	1	0	0	0	0	0	0		1	TDF+3TC+EFV	1	1	0	0	1	1	2	2.9	1			0	0	6.1
22115	22	1	9	25	1	30	0	0	1	0	0	0	0		1	TDF+3TC+EFV	1	1	0	0	1	1	2	2.8	1			0	0	6.1
22116	22	1	32	25	1	35	0	1	1	0	0	0	1	1	1	TDF+3TC+EFV	1	1	0	0	1	2	2	2.8	1			0	0	6.1
22117	22	1	32	29	1	32	0	1	1	0	0	0	1	1	1	TDF+3TC+EFV	1	1	0	0	1	1	2	3.2	1			0	0	6.1
22118	22	1	20	34	1	36	0	1	1	0	0	0	99		1	TDF+3TC+EFV	1	1	0	0	1	2	2	2.7	1			0	0	6.1
22119	22	1	32	23	1	26	0	1	1	0	0	0	1	0	1	TDF+3TC+EFV	1	1	0	0	1	2	2	3.5	1			0	0	6.1
22120	22	1	28	30	1		0	0	1	0	0	0	0		1	TDF+3TC+EFV	1	1	0	0	1	2	2	3.8	1			0	0	6.1
22121	22	1	32	24	1	40	0	1	1	0	0	0	99		1	TDF+3TC+EFV	1	1	0	0	1	1	2	2.6	1			0	0	6.1
22122	22	1	6	27	1	28	0	1	0	0	0	0	1	1	1	TDF+3TC+EFV	1	1	0	0	1	1	2	2.8	1			0	0	6.1
22123	22	1	29	34	1		0	1	1	0	0	0	0		1	TDF+3TC+EFV	1	1	0	0	1	2	2	2.9	1			0	0	6.1
22124	22	1	26	36	5	41	0	0	1	1	0	0	1	1	3	TDF+3TC+EFV	1	1	0	0	1	2	2	3.3	1			0	0	6.1
22125	22	1	22	31	1	39	0	1	0	0	0	0	0		1	TDF+3TC+EFV	1	1	0	0	1	1	2	3.5	1			0	0	6.1
22126	22	1	21	31	1	35	0	1	1	0	0	0	0		2	TDF+3TC+EFV	1	1	0	0	1	1	2	3	1			0	0	6.1
22127	22	1	32	24	3		0	0	1	0	0	0	99		1	TDF+3TC+EFV	1	1	0	0	1	1	2	2.6	1			1	0	0.285714
22128	22	1	14	23	1	26	1	0	0	0	0	0	0		1	TDF+3TC+EFV	1	1	0	0	1	2	2	3.3	1			0	0	6.1
22129	22	1	32	34	1	36	0	0	1	0	0	0	1	0	1	TDF+3TC+EFV	1	1	0	0	1	2	2	3	1			0	0	6.1
22130	22	1	38	32	1		1	0	0	0	0	0	0		1		1	1	0	0	1	1	2	3.5	1			0	0	6.1
22131	22	1	38	35	4		0	1	1	0	0	0	1	1	3	TDF+3TC+EFV	1	1	0	0	1	1	2	3.1	1			0	0	6.1
22132	22	1	36	30	1	42	0	1	0	0	0	0	1	1	1	TDF+3TC+EFV	1	1	0	0	1	1	2	2.3	1			0	0	6.1
22133	22	1	7	37	1		0	1	1	0	0	0	1	1	2	TDF+3TC+EFV	1	1	0	0	1	2	2	2.5	1			0	0	6.1
22134	22	1	36	29	1		0	1	1	0	0	0	1	1	1	TDF+3TC+EFV	1	1	0	0	1	2	2	3	1			0	0	6.1
22135	22	1	28	22	1	45	0	1	1	0	0	0	1	0	1	TDF+3TC+EFV	1	1	0	0	1	1	2	3.5	1			0	0	6.1
22136	22	1	28	29	1	42	0	1	1	0	0	0	1	0	1	TDF+3TC+EFV	1	1	0	0	1	2	2	3	1			0	0	6.1
22137	22	1	16	22	1		0	1	1	0	0	0	1	1	1	TDF+3TC+EFV	1	1	0	0	1	1	2	2.5	1			0	0	6.1
22138	22	1	14	34	5	29	0	1	1	0	0	0	1	0	4		1	1	0	0	1	1	2	3.5	1			0	0	6.1
22139	22	1	18	32	1	34	1	0	0	0	0	0	0		1	TDF+3TC+EFV	1	1	0	0	1	2	2	3.5	1			0	1	6.1
22140	22	1	22	26	1	31	0	1	0	0	0	0	0		1	TDF+3TC+EFV	1	1	0	0	1	1	2	4.1	1			0	0	6.1
22141	22	1	36	25	1	30	0	1	1	0	0	0	1	0	1	TDF+3TC+EFV	1	1	0	0	1	1	2	3.3	1			0	0	6.1
22142	22	1	36	21	1	56	0	0	1	0	0	0	1	1	1	TDF+3TC+EFV	1	1	0	0	1	1	2	3	1			0	0	6.1
22143	22	1	27	21	3	27	0	0	1	0	0	0	99		1	TDF+3TC+EFV	1	1	0	0	1	1	2	3.1	1			0	0	6.1
22144	22	1	9	34	1	43	0	1	0	0	0	0	1	1	1	TDF+3TC+EFV	1	1	0	0	1	1	2	3.5	1			0	0
22145	22	1	24	36	1	51	0	1	1	0	0	0	1	1	1	TDF+3TC+EFV	1	1	0	0	1	1	2	3	1			0	0	6.1
22146	22	1	21	30	1	32	0	1	1	0	0	0	0		1	TDF+3TC+EFV	1	1	0	0	2	2	2	1.8	1			1	0	0.142857
22147	22	1	5	30	1	72	0	0	1	1	0	0	1	1	1	TDF+3TC+EFV	1	1	0	0	1	2	2	3.5	1			0	0	6.1
22148	22	1	18	22	1	27	0	1	0	0	0	0	1	1	1	TDF+3TC+EFV	1	1	0	0	1	1	2	3.5	1			0	0	6.1
22149	22	1	5	34	1	37	0	1	0	0	0	0	1	1	3	TDF+3TC+EFV	1	1	0	0	1	2	2	2.7	1			0	0	6.1
22150	22	1	22	37	1	41	0	1	1	0	0	0	1	1	1	TDF+3TC+EFV	1	1	0	0	1	1	2	3.7	1			0	0	6.1
22151	22	1	28	34	1	39	0	1	1	0	0	0	1	1	1	TDF+3TC+EFV	1	1	0	0	1	2	2	3	1			0	0	6.1
22152	22	1	7	24	1	29	0	1	1	0	0	0	1	0	1	TDF+3TC+EFV	1	1	0	0	1	2	2	3.4	1			0	0	6.1
22153	22	1	10	24	1	34	0	1	0	0	0	0	1	1	1	TDF+3TC+EFV	1	1	0	0	1	1	2	2.3	1			0	0	6.1
22154	22	1	14	29	3	34	0	0	1	0	0	0	1	0	1	TDF+3TC+EFV	1	1	0	0	1	1	2	3.2	1			0	0	6.1
22155		1	9	32	1	32	0	0	1	0	0	0	99		2			0	0	1
22156	22	1	18	26	1	31	0	1	0	0	0	0	0		1	TDF+3TC+EFV	1	1	0	0	1	2	2	3	1			0	0	6.1
22157	22	1	17	36	1	38	0	1	0	0	0	0	1	0	2	TDF+3TC+EFV	1	1	0	0	1	2	2	3.1	1			0	0	6.1
22158	22	1	31	30	1	33	0	1	0	0	0	0	1	1	1	TDF+3TC+EFV	1	1	0	0	1	2	2	2.1	1			0	0	6.1
22159	22	1	18	24	1	27	1	0	0	0	0	0	0		1	TDF+3TC+EFV	1	1	0	0	1	2	2	3.5	1			0	0	6.1
22160	22	1	28	28	1	30	0	1	0	0	0	0	1	1	1	TDF+3TC+EFV	1	1	0	0	1	1	2	3.6	1			0	0	6.1
22161	22	1	32	33	1	42	0	1	0	0	0	0	1	1	1	TDF+3TC+EFV	1	1	0	0	1	2	2	3.45	1			1	0	1.28571
22162	22	1	24	27	1	37	0	1	0	0	0	0	1	1	1	TDF+3TC+EFV	1	1	0	0	1	2	2	3.7	1			0	0	6.1
22163	22	1	6	30	1	41	0	1	0	0	0	0	1	1	1	ABC+3TC+EFV	1	1	0	0	1	1	2	3	88		Deafness	0	0	6.1
22163	22	1	6	30	1	41	0	1	0	0	0	0	1	1	1	ABC+3TC+EFV	1	1	0	0	1	2	2	2.8	1			0	0	6.1
22164	22	1	32	31	1	33	0	1	0	0	0	0	1	1	1	TDF+3TC+EFV	1	1	0	0	1	1	2	3	1			0	0	6.1
22165	23	1	12	25	1	28	0	1	0	0	0	0	0		1	TDF+3TC+EFV	1	1	0	0	1	2	2	3.04	1			0	0	6.1
22166	22	1	21	26	1	29	0	1	0	0	0	0	0		1	TDF+3TC+EFV	1	1	0	0	1	1	2	3.4	1			0	0	6.1
22167		1	28	30	1	39	0	1	1	0	0	0	1	1	1			0
22168	22	1	5	34	1	44	0	1	0	0	0	0	1	1	1		1	1	0	0	1	1	2	3.1	1			0	0	6.1
22169	22	1	15	36	1	39	0	1	1	0	0	0	0		1	AZT+3TC+NVP	1	1	0	0	1	2	2	3	1			0	0	6.1
22170	22	1	19	32	1		0	1	0	0	0	0	1	1	1	TDF+3TC+EFV	1	1	0	0	1	2	2	3.4	1			0	0	6.1
22171	22	1	12	24	1	30	0	1	0	0	0	0	1	1	1	TDF+3TC+EFV	1	1	0	0	1	2	2	3	1			0	0	6.1
22172	22	1	21	24	1	25	1	0	0	0	0	0	0		1	TDF+3TC+EFV	1	1	0	0	1	1	2	2.9	1			0	0	6.1
22173	22	1	22	29	1	32	0	1	1	0	0	0	1	0	1	TDF+3TC+EFV	1	1	0	0	1	2	2	2.8	1			0	0	6.1
22174		1	23	32	1	32	1	0	0	0	0	0	0		1			0
22175		1	32	27	1	39	0	1	1	0	0	0	0		1			0
22176		1	30	24	1	33	0	1	0	0	0	0	0		1			0
22177	22	1	12	33	1	45	0	1	1	0	0	0	1	1	1		1	1	0	0	1	2	2	3.7	1			0	0	6.1
22178	22	1	4	36	3	43	0	0	0	1	0	0	1	1	2	TDF+3TC+EFV	1	1	0	0	1	1	2	3.3	1			0	0	6.1
22179	22	1	23	37	1	47	1	0	0	0	0	0	0		1	TDF+3TC+EFV	1	1	0	0	1	2	2	2.9	1			0	0	6.1
22180	24	1	24	27	1	36	1	0	0	0	0	0	0		1	TDF+3TC+EFV	1	1	0	0	1	2	2	3	1			0	0	6.1
22181	22	1	14	21	1	26	0	1	0	0	0	0	1	1	1	TDF+3TC+EFV	1	1	0	0	1	2	2	3.2	1			0	0	6.1
22182	22	1	29	30	1	37	0	1	0	0	0	0	1	1	1	TDF+3TC+EFV	1	1	1	0	4	2	2	2.7	1			0	0
22183	22	1	35	35	1	30	0	1	0	0	0	0	0		1	TDF+3TC+EFV	1	1	0	0	1	2	2	2.7	1			0	0	6.1
22184	22	1	25	32	3	39	1	0	0	0	0	0	99		1	TDF+3TC+EFV	1	1	0	0	1	1	2	3.1	1			0	0	1
22185	22	1	28	36	1	40	0	1	0	0	0	0	1	1	1	TDF+3TC+EFV	1	1	0	0	1	1	2	2.8	1			0	0	6.1
22186	22	1	27	30	1	32	0	1	0	0	0	0	1	0	1	TDF+3TC+EFV	1	1	0	0	1	1	2	3.5	1			0	0	6.1
22187	22	1	15	36	1	32	0	1	1	0	0	0	1	1	1	TDF+3TC+EFV	1	1	0	0	1	1	2	3.2	1			0	0	6.1
22188	22	1	12	29	1	52	0	1	0	0	0	0	1	1	1	TDF+3TC+EFV	1	1	0	0	1	1	2	3.4	1			0	0	6.1
22189	22	1	28	32	1	36	0	1	0	0	0	0	1	0	6	TDF+3TC+EFV	1	1	0	0	1	1	2	4	1			0	0	6.1
22190	22	1	32	31	1	32	1	0	0	0	0	0	1	0	1	TDF+3TC+EFV	1	1	0	0	1	1	2	2.7	1			0	0	6.1
22191	22	1	36	27	1	31	0	0	1	0	0	0	0		1	TDF+3TC+EFV	1	1	0	0	1	1	2	3.7	1			0	0	6.1
22192	22	1	26	32	1	43	0	1	0	0	0	0	0		1	TDF+3TC+EFV	1	1	0	0	1	1	2	3.9	1			0	0	6.1
22193	22	1	14	40	1	42	0	1	0	0	0	0	1	1	1	TDF+3TC+EFV	1	1	0	0	1	1	2	3.1	1			0	0	6.1
22194	22	1	36	36	1	53	0	1	1	0	0	0	1	1	2	TDF+3TC+EFV	1	1	0	0	1	1	2	3.3	1			0	0	6.1
22195	22	1	8	25	1	30	0	1	1	0	0	0	1	1	1	TDF+3TC+EFV	1	1	1	0	4	1	1	1.6	1			0	0
22196	23	1	4	33	1	43	0	1	1	0	0	0	1	1	1	TDF+3TC+EFV	1	1	0	0	1	1	2	3.44	1			0	0	6.1
22197	22	1	17	26	1	41	0	1	1	0	0	0	1	1	3	TDF+3TC+EFV	1	1	0	0	1	1	2	2.7	1			0	0	6.1
22198		1	28	26	1	28	1	0	0	0	0	0	0		1			0
22199	33	1	17	29	1	41	0	1	0	0	0	0	99		1	TDF+3TC+EFV	1	1	0	0	1	2	2	2.6	1			0	0	6.1
22199	33	1	17	29	1	41	0	1	0	0	0	0	99		1	TDF+3TC+EFV	1	1	0	0	1	2	2	2.5	1			0	0	6.1
22200	22	1	28	31	1	32	0	1	0	0	0	0	1	1	1	TDF+3TC+EFV	1	1	0	0	1	1	2	3.2	1			0	0	6.1
22201	22	1	15	38	1	42	0	0	1	0	0	0	1	1	1	TDF+3TC+EFV	1	1	0	0	1	2	2	2.4	1			0	0	6.1
22301	22	0	32	26	1	29	1	0	0	0		0	99				0	0	0	0	1	1	2	3.6	1			0	0	6.1
22303	22	0	24	25	1	29	0	1	0	0		0	99				0	0	0	0	1	2	2	4	1			0	0	6.1
22304	22	0	11	23	1	28	0	1	1	0		0	0				0	0	0	0	1	1	2	2.5	88		Undescended testicles	0	0	6.1
22305	22	0	19	31	1	45	0	1	0	0		0	0				0	0	0	0	1	2	2	3.5	1			0	0	6.1
22306	22	0	26	37	1	40	0	1	0	1		0	1	1			0	0	0	0	1	2	2	3.1	1			0	0	6.1
22307	22	0	25	23	1	26	0	1	0	0		0	0				0	0	0	0	1	2	2	1.8	1			0	0	6.1
22307	22	0	25	23	1	26	0	1	0	0		0	0				0	0	0	0	1	2	1	1.85	1			0	0	6.1
22308	22	0	23	34	1	54	0	1	0	0		0	1	0			0	0	0	0	1	2	2	3.2	1			0	0	6.1
22309	22	0	17	23	1	26	0	1	0	0		0	1	0			0	0	0	0	1	2	2	2.7	1			0	0	6.1
22310	22	0	32	23	3	27	0	0	1	0		0	0				0	0	0	0	1	1	2	2.7	1			0	0	6.1
22311	22	0	36	21	1	25	0	1	1	0		0	1	0			0	0	0	0	1	2	2	2.9	1			0	0	6.1
22312	22	0	23	29	1	33	0	1	0	0		0	0				0	0	0	0	1	1	2	4.05	1			0	0	6.1
22313	22	0	28	31	1	33	0	1	0	0		0	1	0			0	0	0	0	1	1	2	3.05	1			0	0	6.1
22314	22	0	36	28	1	38	0	1	1	0		0	1	0			0	0	0	0	1	1	2	3.65	1			0	0	6.1
22315	22	0	36	29	1	34	0	1	0	0		0	1	0			0	0	0	0	1	2	2	3.1	1			0	0	6.1
22316	22	0	36	25	1	34	0	1	0	0		0	0				0	0	0	0	1	1	2	3.3	1			0	0	6.1
22317	22	0	13	27	1	32	0	1	0	0		0	1	0			0	0	0	0	1	1	2	3.1	1			0	0	6.1
22318	22	0	28	21	1	30	0	1	1	0		1	1	0			0	0	0	0	1	1	2	3.5	1			0	0	6.1
22319	22	0	32	21	1	25	0	1	0	1		0	0				0	0	0	0	1	1	2	2.3	1			0	0	6.1
22320	22	0	28	25	1	31	0	1	1	0		0	0				0	0	0	0	1	1	2	3.3	1			0	0	6.1
22321	22	0	32	41	1	43	0	1	1	1		0	1	0			0	0	0	0	1	1	2	3.2	1			0	0	6.1
22322	22	0	29	28	1	33	0	1	1	0		0	1	0			0	0	0	0	1	2	2	3.4	1			0	0	6.1
22323	22	0	32	28	1	34	0	1	0	0		0	0				0	0	0	0	1	1	2	3.1	1			0	0	6.1
22324	22	0	32	29	1	31	0	1	0	0		0	0				0	0	0	0	1	2	2	3	1			0	0	6.1
22325	22	0	32	28	1	29	0	1	0	0		0	1	0			0	0	0	0	1	1	2	3.6	1			0	0	6.1
22326	22	0	32	24	1	37	0	1	1	0		0	1	0			0	0	0	0	1	2	2	3.1	1			0	0	6.1
22327	22	0	32	23	1	30	0	1	0	0		0	0				0	0	0	0	1	1	2	3.3	1			0	0	6.1
22328	22	0	32	29	1	36	0	1	0	0		0	0				0	0	0	0	1	1	2	3.8	1			0	0	6.1
22329	22	0	32	29	1	34	1	0	0	0		0	0				0	0	0	0	1	2	2	3.2	1			0	0	6.1
22330	22	0	28	24	3	27	0	0	1	0		0	0				0	0	0	0	1	1	2	3.3	1			0	0	6.1
22331	22	0	32	22	1		1	0	0	0		0	0				0	0	0	0	1	1	2	2.5	1			0	0	6.1
22332	22	0	32	37	1	40	0	1	0	0		0	1	0			0	0	0	0	1	1	2	2.7	1			0	0	6.1
22333	22	0	32	30	1		0	1	1	0		0	0				0	0	0	0	1	1	2	3.2	1			0	0	6.1
22334	22	0	36	22	1	30	0	1	0	0		0	0				0	0	0	0	1	2	2	2.8	1			0	0	6.1
22335	22	0	36	35	1	40	0	1	0	0		0	0				0	0	0	0	1	1	2	3.2	1			0	0	6.1
22336		0	32	29	1	34	0	1	0	0		0	99					0
22337	22	0	28	33	1	37	0	1	0	0		0	0				0	0	1	0	3	2	2	4.1	1			0	0
22338	22	0	16	26	1	28	1	0	0	0		0	1	0			0	0	0	0	1	1	2	3.2	1			0	0	6.1
22339	22	0	25	25	1	25	0	1	0	0		0	1	0			0	0	0	0	1	1	2	3.6	1			0	0	6.1
22340		0	9	29	1	30	0	1	1	0		0	0					0	0	1
22341	22	0	18	22	1	26	0	1	0	0		0	1	0			0	0	0	0	1	1	2	3.15	1			0	0	6.1
22342	22	0	28	28	1		0	1	1	0		0	1	0			0	0	0	0	1	1	2	3.4	1			0	0	6.1
22343	22	0	28	27	1	29	0	1	0	0		0	1	0			0	0	0	0	1	2	2	3.7	1			0	0	6.1
22344	22	0	36	35	1	38	0	1	0	0		0	0				0	0	0	0	1	1	2	2.55	1			0	0	6.1
22345	22	0	32	24	1	25	0	1	0	0		0	0				0	0	0	0	1	1	2	2.6	1			0	0	6.1
22346	22	0	32	21	1	23	0	1	0	0		0	1	0			0	0	0	0	1	1	2	2.9	1			0	0	6.1
22347	23	0	23	36	1	40	0	1	0	0		0	1	0			0	0	0	0	1	2	2	3.42	1			0	0	6.1
22348	22	0	32	28	1	42	1	0	0	0		0	1	1			0	0	1	0	4	2	1		1			0	0
22349	22	0	28	25	1	33	0	1	1	0		0	1	0			0	0	0	0	1	1	2	2.9	1			0	0	6.1
22350	22	0	28	23	1	28	0	1	0	0		0	0				0	0	0	0	1	1	2	3	1			0	0	6.1
22351	22	0	36	25	1		0	1	0	0		0	0				0	0	0	0	1	1	2	3.8	1			0	0	6.1
22352	22	0	26	25	1	27	0	1	1	0		0	99				0	0	0	0	1	1	2	2.7	1			0	0	6.1
22353	22	0	28	24	1	32	0	1	1	0		0	1	0			0	0	0	0	1	1	2	3	1			0	0	6.1
22354		0	12	28	1	37	1	0	0	0		0	99					0
22355	22	0	37	21	1	24	1	0	0	0		0	0				0	0	0	0	1	2	2	3.1	1			0	0
22356	22	0	32	31	1	35	0	1	1	0		0	1	0			0	0	0	0	1	1	2	2.9	1			0	0	6.1
22357	22	0	32	39	1	50	0	1	0	0		0	1	0			0	0	0	0	1	1	2	3.7	1			0	0	6.1
22358	22	0	17	27	1	33	0	1	1	0		0	0				0	0	0	0	1	2	2	3	1			0	0	6.1
22359	22	0	17	21	1	27	0	1	1	0		0	99				0	0	0	0	1	2	2	3.4	1			0	0	6.1
22360	22	0	32	24	1	27	0	1	0	0		0	1	0			0	0	0	0	1	2	2	4	1			0	0	6.1
22361	22	0	27	27	1	32	0	1	0	0		0	1	0			0	0	0	0	2	1	1	2.8	2			1	0	0.142857
22362	22	0	32	23	1	25	0	1	0	0		0	1	0			0	0	0	0	1	2	2	3.1	1			0	0	6.1
22363	22	0	28	35	1	39	0	1	0	0		0	1	0			0	0	0	0	1	2	2	4.6	1			0	0	6.1
22364	22	0	28	32	1	36	0	1	1	0		0	0				0	0	0	0	1	1	2	3.2	1			0	0	6.1
22365	22	0	34	24	1	31	0	1	0	0		0	1	0			0	0	0	0	1	2	2	4.4	1			0	0	6.1
22366	22	0	31	23	1	28	0	1	1	0		0	0				0	0	0	0	1	2	2	3.3	1			0	0	6.1
22367	22	0	32	29	1	48	0	1	0	0		0	1	0			0	0	0	0	1	2	2	4.5	1			0	0	6.1
22368	22	0	21	37	1		0	1	0	0		0	1	0			0	0	0	0	1	2	2	2.8	1			0	0	6.1
22369	22	0	27	23	1		0	1	0	0		0	1	0			0	0	0	0	1	1	2	3.3	1			0	0	6.1
22370	22	0	17	27	1		1	0	0	0		0	0				0	0	0	0	2	1	1	3.3	2			1	0	0.142857
22371	22	0	20	23	1	26	1	0	0	0		0	99				0	0	0	0	1	1	2	3.2	1			0	0	6.1
22372	22	0	28	23	3	27	0	1	1	0		0	0				0	0	0	0	1	2	2	2.4	1			0	0	6.1
22373		0	28	26	1	30	0	1	0	0		0	0					0
22374	22	0	29	21	3	25	0	0	1	0		0	1	0			0	0	0	0	1	1	2	2.7	1			0	0	6.1
22375	22	0	36	23	3	29	0	1	1	0		0	99				0	0	0	0	1	1	2	2.9	1			0	0	6.1
22376	22	0	11	34	1	37	1	0	0	0		0	0				0	0	1	0	4	2	2	2.8	1			0	0
22377	22	0	25	26	1	33	1	0	0	0		0	0				0	0	0	0	1	2	2	4.1	1			0	0	6.1
22378	22	0	24	23	1	29	1	0	0	0		0	1	0			0	0	0	0	1	2	2	2.6	1			0	0	6.1
22379	22	0	9	24	1		1	0	0	0		0	0				0	0	0	0	1	2	2	3.3	1			0	0	6.1
22380	22	0	32	25	1		0	1	0	0		0	1	1		TDF+3TC+EFV	1	1	0	0	1	2	2	2.5	1			0	0	6.1
22381	22	0	28	26	1	32	0	1	1	0		0	0				0	0	0	0	1	1	2	3.5	1			0	0	6.1
22382	22	0	7	22	1	25	0	1	1	0		0	0				0	0	0	0	1	2	2	3	1			0	0	6.1
22383	22	0	8	21	1	36	0	1	0	0		0	0				0	0	0	0	1	2	2	3.8	1			0	0	6.1
22384	22	0	32	23	1	25	0	1	1	0		0	0				0	0	0	0	1	2	2	3	1			0	0	6.1
22385	22	0	28	38	1	55	0	1	0	1		0	0				0	0	0	0	1	1	2	2.9	1			0	0	6.1
22386	22	0	11	21	1	23	1	0	0	0		0	1	0			0	0	0	0	1	2	2	4.1	1			0	0	6.1
22387	22	0	26	26	1	29	0	1	0	0		0	1	0			0	0	0	0	1	1	2	2.95	1			0	0	6.1
22388	22	0	28	21	3		1	0	0	0		0	0				0	0	0	0	1	2	2	2.5	1			0	0	6.1
22389	22	0	36	23	1	25	0	1	0	0		0	0				0	0	0	0	1	2	2	2.6	1			0	0	6.1
22390	22	0	28	31	1	40	0	1	0	0		0	99				0	0	0	0	1	2	2	3.6	1			0	0	6.1
22391	22	0	36	24	3	24	0	0	1	0		0	99				0	0	0	0	1	2	2	3.1	1			0	0	6.1
22392	22	0	36	28	1	30	1	0	0	0		0	1	0			0	0	0	0	1	2	2	3.1	1			0	0	6.1
22393	22	0	16	21	1	27	0	1	0	0		0	1	0			0	0	0	0	1	2	2	2.9	1			0	0	6.1
22394	22	0	17	25	1	35	1	0	0	0		0	0				0	0	0	0	1	1	2	3.6	1			0	0	6.1
22395	22	0	24	23	1	27	0	1	0	0		0	0				0	0	0	0	1	2	2	2.8	1			0	0	6.1
22396	22	0	32	21	1	25	1	0	0	0		0	1	0			0	0	0	0	1	1	1	1.95	1			0	0	6.1
22397	22	0	32	25	1	29	0	1	1	0		0	0				0	0	0	0	1	2	2	4	1			0	0	6.1
22398	22	0	27	29	1	34	0	1	0	0		0	1	0			0	0	0	0	1	2	2	3.2	1			0	0	6.1
22399	22	0	36	30	1		1	0	0	0		0	0				0	0	0	0	1	2	2	3	1			0	0	6.1
22400	22	0	34	28	1		1	0	0	0		0	99				0	0	0	0	1	1	2	3.5	1			0	0	6.1
22401	22	0	24	24	1	27	1	0	0	0		0	0				0	0	0	0	1	2	2	2.95	1			0	0	6.1
22402	22	0	14	23	1	24	0	1	1	0		0	1	0			0	0	0	0	1	2	2	3.2	1			0	0	6.1
22403	22	0	25	27	1		1	0	0	0		0	1	0			0	0	0	0	1	1	2	4.6	1			0	0	6.1
22404	22	0	11	32	1	34	0	0	0	1		0	1	0			0	0	0	0	1	2	2	3.3	1			0	0	6.1
22405	22	0	32	21	3	21	0	0	1	0		0	99				0	0	0	0	1	1	2	3.2	1			0	0	6.1
22406		0	32	25	1	28	0	1	1	0		0	99					0
22407	22	0	24	22	1	27	0	1	0	0		0	99				0	0	0	0	1	1	2	3	1			0	0	6.1
22408	22	0	23	24	1	29	0	1	0	0		0	1	0			0	0	0	0	1	1	2	3.3	1			0	0	6.1
22408	22	0	23	24	1	29	0	1	0	0		0	1	0			0	0	0	0	1	2	2	2.8	1			0	0	6.1
22409	22	0	28	26	1	31	0	1	0	0		0	1	0			0	0	0	0	1	2	2	3	1			0	0	6.1
22410	22	0	28	22	1	30	0	1	0	0		0	1	0			0	0	0	0	1	2	2	4.5	1			0	0	6.1
22411	22	0	28	21	1	28	0	1	0	0		0	1	0			0	0	0	0	1	2	2	3	1			0	0	6.1
22412	22	0	6	26	1	29	0	1	0	0		0	1	0			0	0	0	0	1	1	2	2.9	1			0	0	6.1
22413	22	0	28	24	1	27	0	1	0	0		0	1	0			0	0	0	0	1	2	2	3.3	1			0	0	6.1
22414	22	0	28	23	1	24	0	1	1	0		0	1	0			0	0	0	0	1	1	2	3.2	1			0	0	6.1
22415	22	0	20	28	1	34	0	1	0	0		0	0				0	0	0	0	1	2	2	2.8	1			0	0	6.1
22416	22	0	29	41	1	52	1	0	0	0		0	1	0			0	0	0	0	1	2	2	2.5	1			0	0	6.1
22417	22	0	8	22	1	24	1	0	0	0		0	1	0			0	0	1	0	3	1	2		1			0	0
22418	22	0	21	31	1	34	0	1	0	0		0	1	0			0	0	0	0	1	1	2	3.5	1			0	0	6.1
22419	22	0	10	35	1	40	1	0	0	0		0	0				0	0	0	0	1	2	2	3	1			0	0	6.1
22420	22	0	16	26	1	31	0	0	1	0		0	1	0			0	0	0	0	1	1	2	3.5	1			0	0	6.1
22421	22	0	34	22	1	35	0	1	0	0		0	1	0			0	0	0	0	1	1	2	2.7	1			0	0	6.1
22422	22	0	32	26	1	30	0	1	0	0		0	1	1			0	0	0	0	1	2	2	3.3	1			0	0
22423	22	0	25	26	1	27	0	1	0	0		0	1	0			0	0	0	0	1	2	2	3.7	1			0	0	6.1
22424	22	0	28	33	1	35	0	1	0	0		0	0				0	0	0	0	1	1	2	2.4	1			0	0	6.1
22425	22	0	36	21	1	28	1	0	0	0		0	0				0	0	0	0	1	1	2	3.2	1			0	0	6.1
22426	22	0	20	27	1	31	0	1	0	0		0	99				0	0	0	0	1	1	2	3.4	1			0	0	6.1
22427	22	0	28	24	1	27	0	1	0	0		0	1	0			0	0	0	0	1	2	2	3.3	1			0	0	6.1
22428	22	0	15	32	1	35	0	1	0	0		0	1	0			0	0	0	0	1	1	2	3.7	1			0	0	6.1
22429	22	0	28	22	1	26	1	0	0	0		0	0				0	0	0	0	1	2	2	2.3	1			0	0	6.1
22430	22	0	32	24	1	30	0	1	0	0		0	0				0	0	0	0	1	2	2	3.1	1			0	0	6.1
22431	22	0	28	23	1	32	0	1	0	0		0	1	0			0	0	0	0	1	2	2	2.8	1			0	0	6.1
22431	22	0	28	23	1	32	0	1	0	0		0	1	0			0	0	0	0	1	2	2	2.4	1			0	0	6.1
22432	22	0	32	20	1	30	0	1	0	0		0	1	0			0	0	0	0	1	2	2	3.7	1			0	0	6.1
22433	22	0	31	37	3	39	1	0	0	0		0	99				0	0	0	0	1	1	2	3.7	1			0	0	6.1
22434	22	0	24	27	1	37	0	1	0	0		0	1	0			0	0	0	0	1	1	2	3	1			0	0	6.1
22435	22	0	14	28	1	33	0	1	0	0		0	1	0			0	0	0	0	1	2	2	2.9	1			0	0	6.1
22436		0	23	25	1	28	1	0	0	0		0	0					0
22437	22	1	20	26	1	36	0	0	0	0	0	1	99		1	TDF+3TC+EFV	1	1	0	0	1	1	2	3.4	1			0	0	6.1
22438	22	0	32	23	1	31	1	0	0	0		0	99				0	0	0	0	1	2	2	2.8	1			0	0	6.1
22439	22	0	23	28	1	30	0	1	0	0		0	1	0			0	0	0	0	1	1	2	3.3	1			0	0	6.1
22440	22	0	18	22	1	27	1	0	0	0		0	1	0			0	0	0	0	1	2	2	3.3	1			0	0	6.1
22441	22	0	32	37	1		0	1	0	0		0	1	0			0	0	0	0	1	2	2	2.8	1			0	0	6.1
22442	22	0	36	30	1	37	0	1	0	0		0	1	0			0	0	0	0	1	2	2	3.2	1			0	0	6.1
22443	22	0	28	23	1	26	0	1	0	0		0	99				0	0	0	0	1	1	2	4.1	1			0	0	6.1
22444		0	15	21	1	25	0	1	0	0		0	1	0				0
22445	22	0	21	29	1	32	0	1	0	0		0	1	0			0	0	0	0	1	2	2	3.9	1			0	0	6.1
22446	22	0	19	41	1	42	0	1	0	0		0	99				0	0	0	0	1	2	2	3.7	1			0	0	6.1
22447		0	15	25	1	29	0	1	0	0		0	0					0
22448	22	0	20	24	1	26	1	0	0	0		0	99				0	0	0	0	1	1	2	3	1			0	0	6.1
22449	22	0	18	33	1	35	0	1	0	0		0	0				0	0	0	0	1	2	2	2.3	1			0	0	6.1
22450	22	0	24	31	1	33	0	1	0	0		0	0				0	0	0	0	1	1	2	3.2	1			0	0	6.1
22451	22	0	27	29	1	37	0	1	0	0		0	1	0			0	0	0	0	1	2	2	2.6	1			0	0	6.1
22452	22	0	18	29	3	36	0	0	1	0		0	0				0	0	0	0	1	1	2	2.4	1			0	0	6.1
22453	22	0	6	22	3	23	0	0	1	0		0	0				0	0	0	0	1	1	2	2.3	1			0	0	6.1
22454	22	0	28	33	1	39	0	1	0	0		0	1	0			0	0	0	0	1	2	2	3.6	1			0	0	6.1
22455	22	0	28	35	1	38	0	1	0	0		0	1	0			0	0	0	0	1	2	2	3.5	1			0	0	6.1
22456	22	0	13	28	1	32	0	1	0	0		0	1	0			0	0	0	0	1	2	2	3.2	1			0	0	6.1
22457	22	0	18	23	1	26	0	1	0	0		0	1	0			0	0	0	0	1	2	2	3.5	1			0	0	6.1
22458	22	0	4	22	1	27	0	1	0	0		0	1	0			0	0	0	0	1	2	2	3.5	1			0	0	6.1
22459	22	0	28	24	1	32	0	1	0	0		0	1	0			0	0	0	0	1	2	2	3.2	1			0	0	6.1
22460		0	28	22	1		0	1	0	0		0	1	0				0	0	0	1							1	0	0.428571
22461	22	0	17	28	1	34	0	1	0	0		0	0				0	0	0	0	1	2	2	3.2	1			0	0	6.1
22462	22	0	29	27	1	31	0	1	0	0		0	1	99			0	0	0	0	1	1	2	3.5	1			0	0	6.1
22463	22	0	6	22	1	28	0	1	0	0		0	1	0			0	0	0	0	1	1	2	4	1			0	0	6.1
22464	22	0	17	22	1	30	0	1	0	0		0	0				0	0	0	0	1	1	2	3.6	1			0	0	6.1
22465	22	0	28	28	1	32	0	1	0	0		0	1	0			0	0	0	0	1	2	2	3.3	1			0	0	6.1
22466	22	0	28	28	1	29	0	1	0	0		0	1	0			0	0	0	0	1	1	2	3.26	1			1	0	0.285714
22467	22	0	9	28	1	31	0	1	0	0		0	1	0			0	0	0	0	1	1	2	3.4	1			0	0	6.1
22468	22	0	24	23	3	25	0	0	1	0		0	0				0	0	0	0	1	2	2	2.6	1			0	0	6.1
22468	22	0	24	23	3	25	0	0	1	0		0	0				0	0	0	0	1	2	2	2.1	1			0	0	6.1
22469	22	0	6	21	1	27	0	1	0	0		0	0				0	0	0	0	2	2	1	3.4	2			1	0	0.142857
22470	22	0	28	35	1	37	1	0	0	0		0	0				0	0	0	0	1	1	2		1			0	0	6.1
22471	22	0	32	36	1	44	0	1	0	0		0	1	0			0	0	0	0	1	1	2	3	1			0	0	6.1
22472	22	0	28	23	1	34	0	1	0	0		0	0			TDF+3TC+EFV	1	1	0	0	1	1	2	3.5	1			0	0	6.1
22473	22	0	28	43	1	52	0	1	0	0		0	0				0	0	0	0	1	2	2	3.9	1			0	0	6.1
22474	22	0	21	22	3	25	0	0	1	0		0	0				0	0	0	0	1	2	2	2.9	1			0	0	6.1
22475	22	0	26	24	1	28	0	1	0	0		0	1	0			0	0	0	0	1	1	2	1.8	1			0	0	6.1
22475	22	0	26	24	1	28	0	1	0	0		0	1	0			0	0	0	0	1	1	2	2	1			0	0	6.1
22476	22	0	16	23	1	29	0	1	0	0		0	0				0	0	0	0	1	1	2	3.4	1			0	0	6.1
22477	22	0	21	22	3	29	0	1	0	0		0	1	0			0	0	0	0	1	2	2	3.6	1			0	0	6.1
22478	22	0	7	21	1	23	0	1	0	0		0	1	0			0	0	0	0	1	2	2	3.9	1			0	0	6.1
22479	22	0	20	21	3	24	0	0	1	0		0	0				0	0	0	0	1	2	2	3.4	1			0	0	6.1
22480	22	0	4	23	1	30	0	1	0	0		0	1	0			0	0	0	0	1	2	2	3.5	1			0	0	6.1
22481	22	0	16	23	1	25	0	1	0	0		0	1	0			0	0	0	0	1	2	2	3	1			0	0	6.1
23101	23	1	36	32	1	37	0	1	1	0	0	0	1	1	1	TDF+3TC+EFV	1	1	0	0	1	1	2	3.19	1			0	0	6.1
23102	23	1	36	32	1	36	0	1	0	0	0	0	1	99	1	TDF+3TC+EFV	1	1	0	0	1	2	2	3.3	1			0	0	6.1
23103	23	1	36	26	1	30	0	1	1	0	0	0	1	1	1	TDF+3TC+EFV	1	1	0	0	1	1	2	2.81	1			0	0	6.1
23104	23	1	40	40	5		0	0	1	0	0	0	0		2	TDF+3TC+NVP	1	1	0	0	1	1	2	2.93	1			0	0	6.1
23105	23	1	38	27	1	42	0	1	1	1	0	0	1	0	1	TDF+3TC+EFV	1	1	0	0	1	2	2	2.9	1			0	0	6.1
23106	23	1	36	28	5		0	1	1	0	0	0	99		1	TDF+3TC+EFV	1	1	0	0	1	2	2	3.14	1			0	0	6.1
23107	23	1	36	25	1	33	0	0	1	0	0	0	0		1	TDF+3TC+EFV	1	1	0	0	1	2	2	2.78	1			0	0	6.1
23108	23	1	28	24	1		0	1	1	0	0	0	1	1	1	TDF+3TC+EFV	1	1	0	0	1	1	2	2.99	1			0	0	6.1
23109	23	1	23	24	1	29	1	0	0	0	0	0	99		1	TDF+3TC+EFV	1	1	0	0	1	2	2	2.55	1			0	0	6.1
23110	23	1	32	32	1	42	0	1	1	0	0	0	1	0	1	TDF+3TC+EFV	1	1	0	0	1	2	2	3.5	1			0	0	6.1
23111	23	1	36	27	1	32	0	1	1	0	0	0	1	0	1	TDF+3TC+EFV	1	1	0	0	1	1	2	2.6	88		Genital hypoplasia	0	0	6.1
23112	23	1	36	35	1	39	0	1	1	0	0	0	1	1	1	TDF+3TC+EFV	1	1	0	0	1	1	2	3.04	1			0	0	6.1
23113	23	1	34	22	1	28	1	0	0	0	0	0	99		1	TDF+3TC+EFV	1	1	0	0	1	2	2	3.22	1			0	0	6.1
23114	23	1	36	29	3	29	0	1	1	0	0	0	1	1	1	TDF+3TC+EFV	1	1	0	0	1	2	2	3.29	1			0	0	6.1
23115	23	1	40	37	5	38	0	0	1	0	0	0	99		4	AZT+3TC+NVP	1	1	0	0	1	1	2	3.1	1			0	0	6.1
23116	23	1	32	36	1	39	0	1	1	0	0	0	0		4	AZT+3TC+NVP	1	1	0	0	1	2	1		1			0	0	6.1
23117	23	1	36	36	1	49	0	1	1	0	0	0	1	0	1	TDF+3TC+EFV	1	1	0	0	2	1	2	2.2	1			1	0	0.142857
23118	23	1	30	32	1	33	0	0	1	0	0	0	99		1	TDF+3TC+EFV	1	1	0	0	1	2	2	3.1	1			0	0	6.1
23119	23	1	28	23	1	27	1	0	0	0	0	0	99		1	TDF+3TC+EFV	1	1	0	0	1	1	2	3.3	1			0	0	6.1
23120	23	1	36	26	1	28	0	1	1	0	0	0	99		5	TDF+3TC+EFV	1	1	0	0	1	2	2	3.22	1			0	0	6.1
23121	23	1	18	35	1	40	0	1	1	0	0	0	1	1	1	TDF+3TC+EFV	1	1	0	0	1	1	2	3.08	1			0	0	6.1
23123	23	1	28	31	1	36	0	0	1	0	0	0	99		3	TDF+3TC+EFV	1	1	0	0	1	1	2	3.71	1			0	0	6.1
23124	23	1	23	20	1	26	0	1	0	0	0	0	1	0	1	TDF+3TC+EFV	1	1	0	0	1	1	2	3	1			0	0	6.1
23125		1	14	31	1	33	1	0	0	0	0	0	0		6			0
23126	23	1	36	37	1	67	0	1	1	0	0	0	0		1	TDF+3TC+EFV	1	1	0	0	1	1	2	3.47	1			0	0	6.1
23127	23	1	36	30	3	29	0	0	1	0	0	0	99		1	TDF+3TC+EFV	1	1	0	0	1	2	2	3.24	1			0	0	6.1
23128	23	1	14	25	1	27	0	1	1	0	0	0	99		1	TDF+3TC+EFV	1	1	0	0	1	1	2	3.3	1			0	0	6.1
23129	23	1	31	30	1	41	0	1	0	1	0	0	1	1	1	TDF+3TC+EFV	1	1	0	0	1	1	2	3.18	1			0	0	6.1
23130		1	5	31	1	36	0	1	1	0	0	0	1	1	1			0	0	1
23131	23	1	18	36	4	36	1	0	0	0	0	0	0		1	TDF+3TC+EFV	1	1	0	0	1	1	2	2.4	1			0	0	6.1
23132	33	1	8	29	1	39	0	1	1	0	0	0	1	0	1	TDF+3TC+EFV	1	1	0	0	1	2	2	2.8	1			0	0	6.1
23133	23	1	20	36	1	38	0	1	0	0	0	0	1	1	1	TDF+3TC+EFV	1	1	0	0	1	1	2	2.91	1			0	0	6.1
23134	23	1	7	35	1	38	0	1	0	0	0	0	1	1	1	TDF+3TC+EFV	1	1	0	0	1	1	2	3.68	1			0	0	6.1
23135	23	1	20	25	5	26	0	1	1	0	0	0	0		1	TDF+3TC+EFV	1	1	0	0	1	2	2	3.03	1			0	0	6.1
23136	23	1	14	28	1	32	0	1	1	0	0	0	1	1	1	TDF+3TC+EFV	1	1	0	0	1	1	2	3	1			0	0	6.1
23137	23	1	20	27	3		0	0	1	0	0	0	0		1	TDF+3TC+EFV	1	1	1	0	4	2	1	0.7	1			0	0
23138	23	1	10	40	4	43	0	1	1	1	0	0	1	1	1	TDF+3TC+EFV	1	1	0	0	1	1	2	3.5	1			0	0	6.1
23139	23	1	32	28	1	30	0	1	1	0	0	0	0		1	TDF+3TC+EFV	1	1	0	0	1	1	2	3.69	1			0	0	6.1
23140	23	1	33	31	1	39	0	1	1	0	0	0	1	1	1	TDF+3TC+EFV	1	1	0	0	1	1	2	2.41	1			0	0	6.1
23141	23	1	22	32	1	32	0	1	1	0	0	0	1	1	1	TDF+3TC+EFV	1	1	1	0	4	2	1	0.6	1			0	0
23142	23	1	32	38	5	46	0	1	1	0	0	0	1	1	1	TDF+3TC+EFV	1	1	0	0	1	2	2	2.77	1			0	0	6.1
23143	23	1	25	20	1	22	0	1	1	0	0	0	1	1	1	TDF+3TC+EFV	1	1	0	0	1	1	2	2.68	1			0	0	6.1
23144	23	1	19	22	1	30	0	1	1	0	0	0	0		1	TDF+3TC+EFV	1	1	0	0	1	2	2	3.55	1			0	0	6.1
23145	23	1	11	22	1	28	0	1	1	0	0	0	0		1	TDF+3TC+EFV	1	1	0	0	1	2	2	3.2	1			0	0	6.1
23146		1	20	28	1	28	0	1	1	0	0	0	99		1			0
23147	23	1	27	35	1	55	0	1	0	0	0	0	1	1	3		1	1	0	0	1	2	2	2.7	1			0	0	6.1
23148	23	1	35	20	3		0	0	1	0	0	0	99		1	TDF+3TC+EFV	1	1	0	0	1	2	2	3	1			0	0	6.1
23301	23	0	32	24	1	27	0	0	1	0		0	0				0	0	0	0	1	2	2	3.11	1			0	0	6.1
23302	23	0	31	27	1	29	1	0	0	0		0	0				0	0	0	0	1	1	2	3.99	1			0	0	6.1
23303	23	0	17	29	1	29	1	0	0	0		0	99				0	0	0	0	1	1	2	3.38	1			0	0
23304		0	31	18	3		0	0	1	0		0	0					0
23305	23	0	32	19	1	22	0	1	0	0		0	0				0	0	0	0	1	1	2		1			0	0	6.1
23306	23	0	21	18	1	25	0	1	0	0		0	1	0			0	0	0	0	1	2	2	3.27	1			0	0	6.1
23307	23	0	10	18	1		1	0	0	0		0	0				0	0	0	0	1	1	2	3.7	1			0	0	6.1
23308		0	18	19	1	24	0	1	1	0		0	1	0				0
23309	23	0	36	20	3		0	0	1	0		0	99				0	0	0	0	1	1	2	3.3	1			0	0	6.1
23310	23	0	24	28	1	35	0	1	0	0		0	99				0	0	0	0	1	2	2	3.27	6	Left foot tall pes equinovares		0	0	6.1
23311	23	0	25	26	1	31	0	1	0	0		0	99				0	0	1	0	4	1	1	1	1			0	0
23312	23	0	25	37	1	32	0	1	1	0		0	0				0	0	1	0	3	1	1	0.6	1			0	0
23313	23	0	30	27	1	40	0	1	0	0		0	0				0	0	0	0	1	1	2	3.2	1			0	0	6.1
23314	23	0	31	29	1	32	1	0	0	0		0	0				0	0	0	0	1	1	2	3.4	1			0	0	6.1
23315	23	0	28	31	1	34	0	1	0	0		0	1	0			0	0	0	0	1	1	2	3.47	1			0	0	6.1
23316	23	0	28	26	1	27	0	1	0	0		0	1	0			0	0	0	0	1	2	2	3.2	1			0	0	6.1
23317		0	23	27	3	30	1	0	0	0		0	0					0
23318	22	0	28	23	1	46	0	1	1	0		0	1	1			0	0	0	0	1	2	2	3.8	1			0	0	6.1
23319	23	0	28	29	1	34	0	1	0	0		0	1	0			0	0	0	0	1	2	2	2.78	1			0	0	6.1
23320	23	0	32	20	3	22	0	0	1	0		0	99				0	0	0	0	1	1	2	3.1	1			0	0	6.1
23321	23	0	28	21	3	22	0	0	1	0		0	99				0	0	0	0	1	1	2	2.83	1			0	0	6.1
23322	23	0	15	19	1	23	1	0	0	0		0	0				0	0	0	0	1	1	2	2.78	1			0	0	6.1
23323	23	0	32	40	1	45	1	0	0	0		0	1	0			0	0	0	0	1	2	2	3.38	1			0	0	6.1
23324	23	0	28	20	1	23	1	0	0	0		0	99				0	0	0	0	1	1	2	2.96	1			0	0	6.1
23325	23	0	28	29	1	32	0	1	1	0		0	0				0	0	0	0	1	2	2	2.6	1			0	0	6.1
23326	23	0	20	35	1	34	0	1	0	0		0	1	0			0	0	0	0	1	1	2	3.1	1			0	0	6.1
23327	23	0	20	25	1	27	1	0	0	0		0	0				0	0	0	0	1	2	2	3.31	1			0	0	6.1
23328	23	0	19	18	1	24	1	1	0	0		0	1	0			0	0	0	0	1	1	2	3.9	1			0	0	6.1
23329		0	32	19	1	22	1	0	0	0		0	1	0				0
23330	23	0	32	17	3	22	0	0	1	0		0	1	0			0	0	0	0	1	1	2	2.4	1			0	0	6.1
23331	23	0	17	33	1	35	0	1	0	0		0	1	0			0	0	0	0	1	2	2	3.92	1			0	0	6.1
23332	23	0	28	25	1	30	0	1	0	0		0	0				0	0	0	0	1	2	2	3.4	1			0	0	6.1
23333	23	0	32	26	1	36	0	1	0	0		0	1	0			0	0	0	0	1	2	2	3.22	1			0	0	6.1
23334		0	28	30	1	33	0	1	1	0		0	1	0				0
23335	23	0	32	29	1	30	0	1	0	0		0	0				0	0	0	0	1	2	2	2.6	1			0	0	6.1
23336	23	0	15	20	1	29	0	1	1	0		0	0				0	0	0	0	1	2	2	2.97	1			0	0	6.1
23337	23	0	37	20	1	25	0	0	0	0		1	0				0	0	0	0	1	1	2		88		Unable to pass urine	0	0	6.1
23338	23	0	15	32	1	38	1	0	0	0		0	99				0	0	0	0	1	1	2	3.2	1			0	0	6.1
23339	23	0	24	26	1		1	0	0	0		0	1	0			0	0	0	0	1	2	2	3.24	1			0	0	6.1
23340	23	0	28	24	1	27	0	1	1	1		0	1	0			0	0	0	0	1	1	2	3.08	1			0	0	6.1
23341	23	0	36	18	1	22	1	0	0	0		0	0				0	0	0	0	1	2	2	2.98	1			0	0
23342	22	0	24	24	1	30	1	0	0	0		0	1	0			0	0	0	0	1	2	2	3.4	1			0	0	6.1
23343	23	0	17	33	1	36	1	0	0	0		0	99				0	0	0	0	1	2	2	3.09	1			0	0	6.1
23344	23	0	32	20	1	22	1	0	0	0		0	1	0			0	0	0	0	1	2	2	3.32	1			0	0	6.1
23345	23	0	23	18	1	27	0	1	0	0		0	1	0			0	0	0	0	1	2	2	3.4	1			0	0	6.1
23346	23	0	32	20	1	22	1	0	0	0		0	0				0	0	0	0	1	1	2	2.43	1			0	0	6.1
23347	13	0	32	21	3	27	0	0	1	0		0	99				0	0	0	0	1	2	2	2.6	1			0	0
23348	23	0	36	21	1	23	1	0	0	0		0	99				0	0	0	0	1	2	2	3.5	1			0	0	6.1
23349	23	0	25	32	1	35	1	0	0	0		0	1	0			0	0	0	0	1	1	2	3.44	1			0	0	6.1
23350	23	0	19	17	3		1	0	0	0		0	99				0	0	0	0	1	1	2	4	1			0	0	6.1
23351	23	0	29	20	1	28	0	1	1	0		0	99				0	0	0	0	1	2	2	2.86	1			0	0	6.1
23352	23	0	36	21	1	27	1	0	0	0		1	1	0			0	0	0	0	1	2	2		1			0	0	6.1
23353		0	19	40	1	39	1	0	0	0		0	1	0				0
23354		0	25	37	1	45	1	0	0	0		1	1	0				0
23355		0	28	20	1	32	0	1	0	0		0	99					0
23356	23	0	21	19	1	22	1	0	0	0		0	99				0	0	0	0	1	1	2	2.78	1			0	0	6.1
23357	23	0	34	32	1	35	1	0	0	0		0	99				0	0	0	0	1	2	2	2.62	1			0	0	6.1
23358	23	0	28	25	1	28	0	1	0	0		0	0				0	0	0	0	1	1	2	2.97	1			0	0
23359	23	0	25	18	3	30	0	0	1	0		0	99				0	0	0	0	1	1	2	3.29	1			0	0
23360		0	20	29	1	36	1	0	0	0		0	1	0				0
23361	22	0	23	18	1		1	0	0	0		0	0				0	0	0	0	1	1	2	2.4	1			0	0	6.1
23362	23	0	36	26	1	27	0	1	0	0		0	1	0			0	0	0	0	1	2	2	2.81	1			0	0	6.1
23363	23	0	21	21	1	23	0	1	1	0		0	99				0	0	0	0	1	1	2	2.95	1			0	0	6.1
23364		0	7	29	1	30	0	1	0	0		0	1	0				0	0	1
23365	23	0	36	31	1	33	0	1	0	0		0	1	0			0	0	0	0	1	2	2	2.71	1			0	0	6.1
23366		0	21	25	1	35	0	1	0	0		0	0					0	0	1
23367		0	12	29	1	34	1	0	0	0		0	0					0
23368	23	0	18	18	1	23	1	0	0	0		0	0				0	0	0	0	1	1	2	3.7	1			0	0	6.1
23369	23	0	18	19	1	32	1	0	0	0		0	1	0			0	0	0	0	1	2	2	2.85	1			0	0	6.1
23370	23	0	5	29	1	30	0	1	0	0		0	1	0			0	0	0	0	1	2	2	2.99	1			0	0	6.1
23372	23	0	36	22	1	26	0	1	0	0		0	0				0	0	0	0	1	2	2	3.26	1			0	0	6.1
24101	24	1	36	23	1	27	0	1	1	0	0	0	1	1	1	TDF+3TC+EFV	1	1	0	0	1	1	2	3.9	1			0	0	6.1
24102	24	1	30	29	1	30	0	1	0	0	0	0	0		1	TDF+3TC+EFV	1	1	0	0	1	1	2	3.4	1			0	0	6.1
24103	24	1	20	36	1	38	0	1	0	0	0	0	1	1	1	TDF+3TC+EFV	1	1	0	0	1	2	2	2.4	1			0	0	6.1
24104	24	1	15	34	1	39	0	1	0	0	0	0	99		1	TDF+3TC+EFV	1	1	0	0	1	2	2	4.1	1			0	0	6.1
24105	24	1	34	31	1	33	0	1	0	0	0	0	1	1	1	TDF+3TC+EFV	1	1	0	0	1	2	2	3.2	1			0	0	6.1
24106	24	1	35	28	1	30	0	1	0	0	0	0	1	1	1	TDF+3TC+EFV	1	1	0	0	1	2	2	2.4	1			0	0	6.1
24107	21	1	21	22	1	29	0	1	0	0	0	0	0		1	TDF+3TC+EFV	1	1	0	0	1	2	2		1			0	0	6.1
24108	24	1	16	24	1	40	0	1	0	0	0	0	1	1	1	TDF+3TC+EFV	1	1	0	0	1	1	2	3.6	1			0	0	6.1
24109	24	1	21	32	1	37	1	0	0	0	0	0	0		1	TDF+3TC+EFV	1	1	0	0	1	2	2	2.9	1			0	0	6.1
24110	24	1	18	37	1	46	1	0	0	0	0	0	99		1	TDF+3TC+EFV	1	1	0	0	1	1	2	2.5	1			0	0	6.1
24111	24	1	16	32	1	36	1	0	0	0	0	0	0		1	TDF+3TC+EFV	1	1	0	0	1	1	2	3.2	1			0	0	6.1
24112	24	1	18	27	1	29	0	1	0	0	0	0	1	1	1	TDF+3TC+EFV	1	1	0	0	1	1	2	3.5	1			0	0	6.1
24113	24	1	19	25	1	32	1	0	0	0	0	0	99		1	TDF+3TC+EFV	1	1	0	0	1	1	2	2.9	1			0	0	6.1
24114		1	9	30	1	40	1	0	0	0	0	0	99		1			0
24115	24	1	33	30	5	38	0	0	1	0	0	0	0		2	TDF+3TC+NVP	1	1	0	0	1	1	2	2.9	1			0	0	6.1
24116	24	1	24	31	1	38	0	1	1	0	0	0	1	0	1	TDF+3TC+EFV	1	1	0	0	1	1	2	3.5	1			0	0	6.1
24117	24	1	22	22	1	25	0	0	1	0	0	0	0		1	TDF+3TC+EFV	1	1	0	0	1	2	2	2.6	1			0	0	6.1
24118	24	1	13	31	1	36	1	0	0	0	0	0	0		1	TDF+3TC+EFV	1	1	0	0	1	2	2	3.1	1			0	0	6.1
24119	24	1	15	27	1	27	0	1	1	0	0	0	0		1	TDF+3TC+EFV	1	1	0	0	1	1	2	3.5	1			0	0	6.1
24120	24	1	13	29	2	36	0	1	1	0	0	0	1	0	1	TDF+3TC+EFV	1	1	0	0	1	1	2	3.1	1			0	0	6.1
24121	24	1	19	38	1	43	0	1	1	0	0	0	1	0	2	TDF+3TC+NVP	1	1	0	0	1	1	2	3	1			0	0	6.1
24122	24	1	24	36	3		0	1	1	1	0	0	1	1	1	TDF+3TC+EFV	1	1	0	0	1	2	2	3.5	88		Clubed foot	0	0	6.1
24123	24	1	13	19	3		0	0	1	0	0	0	99		1	TDF+3TC+EFV	1	1	0	0	1	1	2	2.7	1			0	0	6.1
24124	24	1	26	24	1	36	0	0	0	0	0	1	0		1	TDF+3TC+EFV	1	1	0	0	1	2	2	3.1	1			0	0	6.1
24125	24	1	17	27	1	39	0	1	1	0	0	0	0		1	TDF+3TC+EFV	1	1	0	0	1	2	2	3.7	1			0	0	6.1
24126	24	1	7	27	1	27	1	0	0	0	0	0	1	1	2	TDF+3TC+NVP	1	1	0	0	1	2	2	3.7	1			0	0	6.1
24127	24	1	8	33	1	42	0	1	1	0	0	0	1	1	4	AZT+3TC+NVP	1	1	0	0	1	1	2	3.1	1			0	0	6.1
24128	24	1	12	32	3		0	0	1	0	0	0	99		1	TDF+3TC+EFV	1	1	0	0	1	1	2	1.6	1			0	0	6.1
24129	24	1	19	17	1	27	0	1	1	0	0	0	1	0	1	TDF+3TC+EFV	1	1	0	0	1	1	2	3.6	1			0	0	6.1
24130	24	1	18	18	3		1	0	0	0	0	0	99		1	TDF+3TC+EFV	1	1	0	0	1	2	2	2.8	1			0	1	0.714286
24131	24	1	21	29	1	32	0	1	0	0	0	0	1	0	1	TDF+3TC+EFV	1	1	0	0	1	1	2	3.2	1			0	0	6.1
24301	24	0	17	37	1	42	0	1	0	0		0	1	0			0	0	1	0	4	2	2	2.4	1			0	0
24302	24	0	10	28	3	30	0	0	1	0		0	0				0	0	0	0	1	1	2	3.8	1			0	0	6.1
24303	24	0	12	23	1	28	0	1	0	0		0	99				0	0	0	0	1	1	2	3.4	1			0	0	6.1
24304	24	0	12	27	1	30	0	1	0	0		0	0				0	0	0	0	1	2	2	2.7	1			0	0	6.1
24305	24	0	20	20	1	28	0	1	0	0		0	99				0	0	0	0	1	2	2	3.7	1			0	0	6.1
24306		0	11	21	1	30	0	1	0	0		0	0					0
24307	24	0	26	22	1	29	0	1	0	0		0	0				0	0	0	0	1	1	2	3.3	1			0	0	6.1
24308	22	0	32	33	1	34	0	1	0	0		0	0				0	0	0	0	1	2	2		1			0	0	6.1
24309	24	0	17	24	1	28	0	1	0	0		0	1	0			0	0	0	0	1	2	2	3.7	1			0	0	6.1
24310	24	0	19	25	1	28	0	1	0	0		0	1	0			0	0	0	0	1	1	2	2.8	1			0	0	6.1
24311	24	0	17	26	1	28	0	1	0	0		0	0				0	0	0	0	1	2	2	2.8	1			0	0	6.1
24312	24	0	19	23	3	25	0	0	1	0		0	99				0	0	0	0	1	2	2	3.1	1			0	0	6.1
24313		0	23	21	1	23	1	0	0	0		0	0					0
24314	24	0	21	24	1	28	1	0	0	0		0	0				0	0	0	0	1	1	2	3.1	1			0	0	6.1
24315		0	28	21	1	24	0	1	0	0		0	0					0			1
24316	24	0	31	20	1	27	0	1	0	0		0	0				0	0	0	0	1	2	2	2.3	1			0	0
24317	24	0	34	29	1	33	0	1	0	0		0	0				0	0	0	0	1	2	2	3	1			0	0	6.1
24318	24	0	35	26	1	27	0	1	0	0		0	0				0	0	0	0	1	1	2	3.5	1			0	0	6.1
24319	24	0	28	31	1	36	0	1	0	0		0	0				0	0	0	0	1	2	2	3.65	1			0	0	6.1
24320	24	0	22	25	3		1	0	0	0		0	99				0	0	0	0	1	2	2	3	1			0	0	6.1
24321	24	0	14	34	1	37	1	0	0	0		0	99				0	0	0	0	1	2	2	2.4	1			0	0	6.1
24322	24	0	18	21	1	30	1	0	0	0		0	0				0	0	0	0	1	1	2	2.8	1			0	0	6.1
24323	24	0	29	20	3	26	1	0	0	0		0	0				0	0	0	0	1	2	2	3	1			0	0	6.1
24324	24	0	28	20	1	23	0	1	0	0		0	0				0	0	0	0	1	2	2	2.8	1			0	0	6.1
24325	24	0	15	24	1	30	1	0	0	0		0	0				0	0	0	0	1	1	2	4.5	1			0	0	6.1
24326		0	23	22	1	32	1	0	0	0		0	0					0
24327	24	0	10	33	1	34	1	0	0	0		0	99				0	0	0	0	1	2	2	3	1			0	0	6.1
24328	24	0	14	27	3	31	1	0	0	0		0	99				0	0	0	0	1	2	2	3.3	1			0	0	6.1
24329		0	23	28	1	32	1	0	0	0		0	99					0
24330	24	0	23	26	1	31	0	1	0	0		0	99				0	0	0	0	1	1	2	4	1			0	0	6.1
24331	24	0	27	34	1		0	1	0	0		0	0				0	0	0	0	1	1	2	3.2	1			0	0	6.1
24332	24	0	23	30	1	31	0	1	1	0		0	1	0			0	0	0	0	1	1	2	3.3	1			0	0	6.1
24333	24	0	24	18	3	24	0	1	0	0		0	0				0	0	0	0	1	1	2	2.5	1			0	0	6.1
24334	24	0	31	22	1	26	1	0	0	0		0	0				0	0	0	0	1	2	2	3.3	1			0	0	6.1
24335	24	0	27	41	1	45	1	0	0	0		0	0				0	0	0	0	1	2	2	2.8	1			0	0	6.1
24336	24	0	20	22	1	28	1	0	0	0		0	0				0	0	0	0	1	2	2	2.9	1			0	0	6.1
24337		0	29	17	1	23	0	1	0	0		0	99					0
24338		0	25	18	3	23	1	0	0	0		0	99					0
24339		0	26	27	1	30	0	0	0	0		1	1	0				0
24340	24	0	31	27	1	30	1	0	0	0		0	99				0	0	0	0	1	1	2	3.3	1			0	0	6.1
24341	24	0	16	31	1	38	1	0	0	0		0	99				0	0	0	0	1	1	2	3.65	1			0	0	6.1
24342		0	15	28	1	31	1	0	0	0		0	99					0	0	0	1							0	0
24343	24	0	27	31	2		1	0	0	0		0	0				0	0	0	0	1	2	2	3.5	1			0	0	6.1
24344		0	33	21	3	21	1	0	0	0		0	99					0
24345	24	0	26	20	1	25	1	0	0	0		0	99				0	0	0	0	1	1	2	2.2	1			0	0	6.1
24346	24	0	22	20	1	25	1	0	0	0		0	0				0	0	0	0	1	2	2	3.2	1			0	0	6.1
24347	24	0	20	18	1	27	1	0	0	0		0	0				0	0	0	0	1	2	2	2.7	1			0	0	6.1
24348	24	0	25	21	3	24	1	0	0	0		0	99				0	0	0	0	1	1	2	3.2	1			0	0	6.1
31101	31	1	38	39	1	42	0	1	1	0	0	0	0		1	TDF+3TC+EFV	1	1	0	0	1	2	2	3.5	1			0	0	5.42857
31102	31	1	40	33	1	34	0	1	1	0	0	0	99		1	TDF+3TC+EFV	1	1	0	0	1	2	2		1			0	0	6.1
31103	31	1	21	21	1	26	0	1	1	0	0	0	0		1	TDF+3TC+EFV	1	1	0	0	1	2	2	2.9	1			0	0	6.1
31104	31	1	27	39	1	42	0	1	1	1	0	0	1	1	4	AZT+3TC+NVP	1	1	0	0	1	1	2	3.4	1			0	0	6.1
31105	31	1	28	29	1	32	0	1	1	1	0	0	1	1	1	TDF+3TC+EFV	1	1	0	0	1	1	2	3.1	1			0	0	6.1
31106	31	1	37	35	1	43	0	1	1	1	0	1	1	0	2	TDF+3TC+NVP	1	1	0	0	1	1	2	3.65	1			0	0	6.1
31107	31	1	24	34	1	35	0	1	0	0	0	0	1	0	1	TDF+3TC+EFV	1	1	0	0	1	1	2	3.1	1			0	0	6.1
31108	31	1	11	25	1	30	0	1	1	0	0	0	1	0	1	TDF+3TC+EFV	1	1	0	0	1	2	2	2.35	1			0	0	6.1
31109	31	1	22	27	1	31	0	1	1	0	0	0	1	0	1	TDF+3TC+EFV	1	1	0	0	1	2	2	3.6	1			0	0	6.1
31110	31	1	20	23	1	27	1	0	0	0	0	0	0		1	TDF+3TC+EFV	1	1	0	0	1	1	2	2.6	1			0	0	6.1
31111	31	1	17	23	1	34	0	1	1	0	0	0	0		1		1	1	0	0	1	2	2	3.9	1			0	0	6.1
31112	31	1	14	20	3	21	1	0	0	0	0	0	99		1	TDF+3TC+EFV	1	1	1	0	4	2	1		1			0	0
31113	31	1	18	32	1	33	0	1	1	0	0	0	99		1	TDF+3TC+EFV	1	1	0	0	1	2	2	3.4	1			0	0	6.1
31114	31	1	30	35	1	48	0	1	1	1	0	0	1	1	1	TDF+3TC+EFV	1	1	0	0	1	2	2	3	1			0	0	6.1
31115	31	1	16	22	1	32	0	1	1	1	0	0	99		5	ABC+3TC+EFV	1	1	0	0	1	1	1	2.85	1			0	0	6.1
31116	31	1	32	35	1	62	0	1	1	1	0	0	1	1	4	AZT+3TC+NVP	1	1	0	0	1	1	2		1			0	0	6.1
31117	31	1	24	27	4	32	0	1	1	1	0	0	0		1	TDF+3TC+EFV	1	1	0	0	1	1	2		1			0	0	6.1
31118	31	1	12	28	1		0	1	1	0	0	0	1	1	1	TDF+3TC+EFV	1	1	0	0	1	2	2	3.5	1			0	0	6.1
31119	31	1	31	37	1	40	0	1	1	1	0	0	1	1	1	TDF+3TC+EFV	1	1	0	0	1	1	2		1			0	0	6.1
31120	31	1	22	23	3	28	0	1	1	1	0	0	99		3	AZT+3TC+EFV	1	1	0	0	1	1	2	2.5	1			0	0	6.1
31121	31	1	16	21	1		1	0	0	0	0	0	99		1	TDF+3TC+EFV	1	1	0	0	1	1	2		1			0	0	6.1
31122	31	1	19	29	1	32	0	1	1	1	0	0	0		1	TDF+3TC+EFV	1	1	0	0	1	1	2		1			0	0	6.1
31123	31	1	23	32	1	36	0	1	1	1	0	0	1	1	3	AZT+3TC+EFV	1	1	0	0	1	2	2	3.6	1			0	0	6.1
31124	31	1	30	19	1	25	1	0	0	0	0	0	0		1	TDF+3TC+EFV	1	1	0	0	1	2	2	3.32	1			0	0	6.1
31125	31	1	26	23	1	32	1	0	0	0	0	0	0		1	TDF+3TC+EFV	1	1	0	0	1	1	2		1			0	0	6.1
31126	31	1	23	19	1	25	0	1	1	0	0	0	99		1	TDF+3TC+EFV	1	1	0	0	1	2	2	2.85	1			0	0	6.1
31127	31	1	22	22	1	28	1	0	0	0	0	0	1	1	1	TDF+3TC+EFV	1	1	0	0	1	2	1	1.95	1			1	0	0.142857
31128		1	17	20	1	30	0	1	0	0	0	0	1	1	1			0
31129	31	1	10	36	1	48	0	1	0	0	0	0	99		1	TDF+3TC+EFV	1	1	0	0	1	1	2	3.3	1			0	0	6.1
31130	31	1	14	23	3		1	0	0	0	0	0	99		1	TDF+3TC+EFV	1	1	0	0	1	1	2	2.3	1			0	0	6.1
31131	31	1	28	35	1	52	1	0	0	0	0	0	99		1	TDF+3TC+EFV	1	1	0	0	1	2	2	2.5	1			0	0	6.1
31132	31	1	13	27	1	30	1	0	0	0	0	0	99		1	TDF+3TC+EFV	1	1	0	0	1	1	2	3	1			0	0	6.1
31133	31	1	33	28	1	54	0	1	1	0	0	0	1	1	1	TDF+3TC+EFV	1	1	0	0	1	1	2	2.9	1			0	0	6.1
31134	31	1	14	28	1	36	0	1	1	1	0	0	1	1	5	ABC+3TC+EFV	1	1	0	0	1	2	2	2.9	1			0	0	6.1
31135	31	1	7	33	1	36	1	0	0	0	0	0	1	1	1	TDF+3TC+EFV	1	1	0	0	1	2	2	2.5	1			0	0	6.1
31136	31	1	31	33	5	38	0	1	1	1	0	0	99		1	TDF+3TC+EFV	1	1	0	0	1	1	2	3.5	1			1	0	1.28571
31137	31	1	30	30	1	38	0	1	1	1	0	0	0		2	TDF+3TC+NVP	1	1	0	0	1	2	1		1			0	0	6.1
31137	31	1	30	30	1	38	0	1	1	1	0	0	0		2	TDF+3TC+NVP	1	1	0	0	1	2	1		1			0	0	6.1
31138	31	1	24	33	1	36	0	1	1	1	0	0	1	0	1	TDF+3TC+EFV	1	1	0	0	1	2	2	2.85	1			0	0	6.1
31139	31	1	25	31	1	35	1	0	0	0	0	0	0		1	TDF+3TC+EFV	1	1	0	0	1	2	1	2.66	1			0	0	6.1
31140	31	1	25	38	1	40	0	0	1	0	0	0	99		1	TDF+3TC+EFV	1	1	0	0	1	1	2	3.57	1			0	0	6.1
31141	31	1	8	32	1	41	0	1	1	0	0	0	1	1	1	TDF+3TC+EFV	1	1	1	0	4	2	1	1.7	1			0	0
31142	31	1	20	30	1	41	0	1	1	1	0	0	1	1	4	AZT+3TC+NVP	1	1	0	0	1	2	2	3.2	1			0	0	6.1
31143	31	1	18	23	4	28	0	1	1	1	0	0	99		1	TDF+3TC+EFV	1	1	0	0	1	1	2	3.8	1			0	0	6.1
31144	31	1	21	33	1	40	1	0	0	0	0	0	99		1	TDF+3TC+EFV	1	1	0	0	1	1	2	3.2	1			0	0	6.1
31145	31	1	24	25	1	29	0	1	1	1	0	0	0		1	TDF+3TC+EFV	1	1	0	0	1	1	2	3.3	1			0	0	6.1
31146	31	1	20	25	1	33	0	1	1	1	0	0	1	1	1	TDF+3TC+EFV	1	1	0	0	1	2	1	3.4	1			0	0	6.1
31146	31	1	20	25	1	33	0	1	1	1	0	0	1	1	1	TDF+3TC+EFV	1	1	0	0	1	1	1	2.6	1			0	0	6.1
31147	31	1	28	26	3	31	0	0	1	0	0	0	99		6	TDF+3TC+EFV	1	1	0	0	1	2	2	2.95	1			0	0	6.1
31148	31	1	24	29	1	33	0	1	0	0	0	0	1	1	1	TDF+3TC+EFV	1	1	0	0	1	1	2	3.2	1			0	0	6.1
31149	31	1	27	28	1	35	0	1	1	0	0	0	0		1	TDF+3TC+EFV	1	1	0	0	1	1	2	3.4	1			0	0	6.1
31150	31	1	25	30	1		1	0	0	0	0	0	1	0	1	TDF+3TC+EFV	1	1	0	0	1	1	2	3.9	1			0	0	6.1
31151	33	1	10	23	1	35	0	1	0	0	0	0	0		1	TDF+3TC+EFV	1	1	0	0	1	2	2	2.8	1			0	1	0.142857
31152	31	1	6	23	1	33	0	0	0	0	1	0	0		1	TDF+3TC+EFV	1	1	0	0	1	1	2	3.8	1			0	0	6.1
31153	31	1	16	36	1	42	0	1	1	0	0	0	99		1	TDF+3TC+EFV	1	1	0	0	1	2	2	2.98	1			0	0	6.1
31301	31	0	14	28	1	35	0	1	0	0		0	1	0			0	0	0	0	1	2	2	3.4	1			0	0	6.1
31302	31	0	16	24	1	31	0	1	1	0		0	1	0			0	0	0	0	1	1	2	3.25	1			0	0	6.1
31303	31	0	17	18	1	23	0	0	1	0		0	0				0	0	0	0	1	1	2	2.9	1			0	0	6.1
31304	31	0	20	19	3	20	0	0	1	0		0	99				0	0	0	0	1	2	2	3.3	1			0	0	6.1
31305	31	0	20	24	1	28	0	1	1	0		0	0				0	0	0	0	1	2	2	3.5	1			0	0	6.1
31306	31	0	41	24	1	27	0	1	1	0		0	1	0			0	0	0	0	1	1	2	3.1	1			0	0
31307	31	0	38	15	3	17	0	0	1	1		0	99				0	0	0	0	1	2	2	3.2	1			0	0	6.1
31308	31	0	22	32	1	37	0	1	0	0		0	99				0	0	0	0	1	1	2	3.2	1			0	0	6.1
31309	31	0	28	17	1	19	0	1	1	0		0	99				0	0	0	0	1	1	1	2.8	2			0	0	6.1
31310	31	0	32	25	1	30	0	1	0	0		0	1	0			0	0	1	0	3	2	2	2.1	1			0	0
31311	31	0	32	39	1	53	0	1	1	1		0	1	0			0	0	0	0	1	1	2		1			0	0	6.1
31312	31	0	20	22	1	22	0	1	0	0		0	1	0			0	0	0	0	1	2	2	2.92	1			0	0	6.1
31313	31	0	14	17	3	19	0	0	1	0		0	0				0	0	0	0	1	2	2		1			0	0	6.1
31314		0	19	24	2	26	1	0	0	0		0	0					0
31315	31	0	24	31	1	35	0	1	0	0		0	1	1			0	0	0	0	1	1	2	2.7	1			0	0	6.1
31316	31	0	32	18	3	20	0	0	1	1		0	0				0	0	0	0	1	2	2	2.55	1			0	0	0.142857
31317	31	0	28	20	3	23	1	0	0	0		0	0				0	0	0	0	1	1	2	3.2	1			0	0	6.1
31318	31	0	25	30	1	36	1	0	0	0		0	1	0			0	0	0	0	1	2	2	3.5	1			0	0	6.1
31319	31	0	24	18	3	20	1	0	0	0		0	1	99			0	0	0	0	1	1	2	3.55	1			0	0	6.1
31320	31	0	35	30	1		0	1	1	1		0	99				0	0	0	0	1	1	2	3.4	1			0	0	6.1
31321		0	28	21	1	27	1	0	0	0		0	99					0
31322	31	0	36	27	1		1	0	0	0		0	99				0	0	0	0	1	1	2	2.9	1			0	0	6.1
31323	31	0	27	24	1	28	0	1	1	0		0	99				0	0	0	0	1	1	2	3.1	1			0	0	6.1
31324	31	0	29	34	1	47	0	1	1	0		0	1	0			0	0	0	0	1	2	2	3.5	1			0	0	6.1
31325	31	0	21	18	1		1	0	0	0		0	0				0	0	0	0	1	2	2	2.4	1			0	0	6.1
31326	31	0	36	25	1	28	0	1	0	0		0	1	0			0	0	0	0	1	1	2	3.1	5			0	0	6.1
31327		0	23	22	3		1	0	0	0		0	99					0
31328	31	0	14	26	3		1	0	0	0		0	1	0			0	0	0	0	1	1	2	3.7	1			0	0	6.1
31329	31	0	19	24	1	26	0	1	0	0		0	0				0	0	0	0	1	2	2	3.2	1			0	0	6.1
31330	31	0	19	17	1	26	0	1	0	0		0	0				0	0	1	0	3	1	2	3.5	1			0	0
31331		0	17	24	1	32	1	0	0	0		0	0					0
31332	31	0	21	17	1	23	1	0	0	0		0	0				0	0	0	0	1	1	2	3	1			0	0	6.1
31333		0	32	19	1	24	0	1	1	0		0	1	0				0
31334	31	0	11	29	1	35	1	0	0	0		0	1	0			0	0	0	0	1	2	2	3.7	1			0	0	6.1
31335	31	0	17	37	1		0	1	0	0		0	0				0	0	0	0	1	2	2	4	1			0	0	6.1
31336	33	0	26	18	3	18	1	0	0	0		0	0				0	0	0	0	1	2	2	4.5	1			0	0	6.1
31337	31	0	29	20	1	23	0	1	1	0		0	0				0	0	0	0	1	2	2	2.85	1			0	0	6.1
31338	31	0	37	18	1	21	0	1	1	1		0	0				0	0	0	0	1	2	2	2.95	1			0	0	6.1
31339	31	0	30	21	3	24	1	0	0	0		0	99				0	0	0	0	1	1	2	3.5	1			0	0	6.1
31340	31	0	28	33	1	38	0	1	0	0		0	1	0			0	0	0	0	1	2	2	2.9	1			0	0	6.1
31341	31	0	38	21	3		0	1	1	0		0	0				0	0	0	0	1	1	2	3.3	1			0	0	6.1
31342	31	0	27	21	1	26	0	1	1	0		0	1	0			0	0	0	0	1	2	2	2.7	1			0	0	6.1
31343		0	21	19	1	20	1	0	0	0		0	99					0
31344	31	0	12	34	1	39	1	0	0	0		0	1	1			0	0	0	0	1	1	2	3.6	1			0	0	6.1
31345	33	0	21	18	1	23	1	0	0	0		0	0				0	0	0	0	1	1	2	3.3	1			0	0	6.1
31346	31	0	14	20	1	25	1	0	0	0		0	1	0			0	0	0	0	1	1	99	2.2	1			0	0	6.1
31347	31	0	16	17	1	21	1	0	0	0		0	0				0	0	0	0	1	2	2	3.2	1			0	0	6.1
31348	31	0	29	22	1	25	1	0	0	0		0	99				0	0	0	0	1	1	2	3.2	1			0	0	6.1
31349	31	0	24	21	1	28	1	0	0	0		0	99				0	0	0	0	1	2	99	3.3	1			0	0	6.1
31350	31	0	22	33	1	38	1	0	0	0		0	0				0	0	0	0	1	1	2	3.8	1			0	0	6.1
31351	31	0	24	30	1	40	0	1	1	0		0	1	0			0	0	0	0	1	1	2	3.5	1			0	0	6.1
31352	31	0	30	29	3	34	1	0	0	0		0	1	0			0	0	0	0	1	1	2	4.2	1			0	0	6.1
31353		0	28	22	1	26	1	0	0	0		0	99					0
33101		1	28	29	1	40	0	1	1	0	0	0	0		1			0	0	1
33102	33	1	33	25	1	32	0	1	1	1	0	0	0		2	TDF+3TC+NVP	1	1	0	0	1	1	2	3.1	1			0	0	6.1
33103	33	1	37	32	1	36	0	0	1	0	0	0	0		1	TDF+3TC+EFV	1	1	0	0	1	2	2	3.5	1			0	0	6.1
33104	33	1	28	24	1	31	0	1	0	0	0	0	1	0	1	TDF+3TC+EFV	1	1	0	0	1	2	2	4	1			0	0	6.1
33105	33	1	24	21	3		0	0	1	0	0	0	99		1	TDF+3TC+EFV	1	1	0	0	1	2	2	3.1	1			0	0	6.1
33106	33	1	32	28	1	32	0	1	0	0	0	0	0		1	TDF+3TC+EFV	1	1	1	0	3	1	2		88			0	0
33107	33	1	24	23	1		0	0	1	0	0	0	0		1	TDF+3TC+EFV	1	1	0	0	1	1	2	3.2	1			0	0	6.1
33108	33	1	8	23	1	33	0	1	1	0	0	0	1	1	4	TDF+3TC+EFV	1	1	0	0	1	2	2	2.9	1			0	0	6.1
33109	33	1	16	31	1	35	1	0	0	0	0	0	0		1	TDF+3TC+EFV	1	1	0	0	1	2	2	2.9	1			0	0	6.1
33110	33	1	31	23	2	30	0	1	1	0	0	0	1	1	1	TDF+3TC+EFV	1	1	0	0	1	2	2	2.9	1			0	0	6.1
33111	33	1	16	35	1	39	0	1	1	0	0	1	1	1	4		1	1	1	0	4	1	1	1.5	1		Intra uterine death at 21wks	0	0
33112	33	1	36	26	1		0	1	0	0	0	0	1	1	1	TDF+3TC+EFV	1	1	0	0	1	1	2	3.3	1			0	0	6.1
33113	33	1	17	25	3	25	0	1	1	0	1	0	1	0	1	TDF+3TC+EFV	1	1	0	0	1	2	2	3.1	1			0	0	6.1
33114	33	1	12	32	2	37	0	1	1	0	0	0	0		1	TDF+3TC+EFV	1	1	0	0	1	2	2	3.2	1			0	0	6.1
33115	33	1	23	28	3	28	0	1	0	0	0	0	99		1	TDF+3TC+EFV	1	1	0	0	1	1	2	3.1	1			0	0	6.1
33116	33	1	30	20	1	30	1	0	0	0	0	0	1	0	1	TDF+3TC+EFV	1	1	0	0	1	2	2	3	1			0	0	6.1
33117		1																1
33118	33	1	30	27	3	28	0	1	1	0	0	0	1	1	1	TDF+3TC+EFV	1	1	0	0	1	1	2	3.1	1			0	0	6.1
33119	33	1	17	25	1	28	1	0	0	0	0	0	0		1	TDF+3TC+EFV	1	1	0	0	1	1	1	2.48	1			0	0	6.1
33120	33	1	15	20	1	29	1	0	0	0	0	0	0		1	TDF+3TC+EFV	1	1	0	0	1	2	2	2.9	1			0	0	6.1
33121	33	1	37	24	1		0	1	1	0	0	0	1	0	1		1	1	0	0	1	1	2	2.5	1			0	0	6.1
33122	33	1	24	32	1	35	0	0	0	0	1	0	1	0	1	TDF+3TC+EFV	1	1	0	0	1	1	2	3.8	1			0	0	6.1
33123	33	1	29	18	3	25	0	0	1	0	0	0	99		1	TDF+3TC+EFV	1	1	0	0	1	1	2	2.8	1			0	0	6.1
33124	33	1	32	28	1		0	1	0	0	0	0	99		1	TDF+3TC+EFV	1	1	0	0	1	2	2	4.02	1			0	0	6.1
33125	33	1	32	20	2	31	1	0	0	0	0	0	0		1	TDF+3TC+EFV	1	1	0	0	1	1	2	2.5	1			0	0	6.1
33126	33	1	11	31	1	35	0	1	0	0	0	0	1	1	1	TDF+3TC+EFV	1	1	0	0	1	2	2	3.4	1			0	0	6.1
33127	33	1	32	27	1		0	1	1	0	0	0	1	1	1		1	1	0	0	1	1	2	3.6	1			0	0	6.1
33128	33	1	31	30	1	31	0	0	1	0	0	0	1	0	4	TDF+3TC+EFV	1	1	0	0	1	2	2	2.5	1			0	0	6.1
33129	33	1	24	20	3	22	0	1	0	0	0	0	0		1	TDF+3TC+EFV	1	1	0	0	1	2	2	3.6	1			0	0	6.1
33130	33	1	21	27	1	34	0	1	1	0	0	0	0		1	TDF+3TC+EFV	1	1	0	0	1	1	2	3	1			0	0	6.1
33131	33	1	15	38	4	42	0	1	0	0	0	1	1	1	3	AZT+3TC+EFV	1	1	0	0	1	2	1	2.2	1			0	0	6.1
33132	33	1	38	30	1	44	0	0	1	0	0	0	1	0	1	TDF+3TC+EFV	1	1	0	0	1	2	2	3	1			0	0
33133	33	1	21	35	1	37	0	1	1	0	0	0	1	0	1	TDF+3TC+EFV	1	1	0	0	1	1	2	3.7	1			0	0	6.1
33134	33	1	36	27	1	30	0	1	1	0	0	0	0		1	TDF+3TC+EFV	1	1	0	0	1	1	2	3.4	1			0	0	6.1
33135	33	1	27	28	3	29	1	0	0	0	0	0	99		1	TDF+3TC+EFV	1	1	0	0	1	2	2	3.5	1			0	0	6.1
33136	33	1	10	23	3	33	0	1	1	0	0	0	99		1	TDF+3TC+EFV	1	1	0	0	1	2	2	3.1	1			0	0	6.1
33137	33	1	7	27	1	29	0	1	0	0	0	0	1	1	4	AZT+3TC+NVP	1	1	0	0	1	1	2	3.4	1			0	0	6.1
33138		1	16	18	1	27	0	1	1	0	0	0	1	0	1			0
33139	33	1	20	36	2		1	0	0	0	0	0	0		1	TDF+3TC+EFV	1	1	0	0	1	1	2	3.1	1			0	0	6.1
33140	33	1	31	21	3	24	1	0	0	0	0	0	0		1	TDF+3TC+EFV	1	1	0	0	1	1	2	3	1			0	0	6.1
33141	33	1	17	24	3	28	0	0	1	0	0	0	99		1	TDF+3TC+EFV	1	1	0	0	1	1	2	3	1			0	0	6.1
33142	33	1	15	26	3	26	0	1	1	0	0	0	1	0	1	TDF+3TC+EFV	1	1	0	0	1	2	2	3.1	1			0	0	6.1
33143	33	1	8	22	3	23	1	0	0	0	0	0	99		1	TDF+3TC+EFV	1	1	0	0	1	1	1	2.8	1			0	0	6.1
33144	33	1	24	29	1	37	1	0	0	0	0	0	99		1	TDF+3TC+EFV	1	1	0	0	1	2	2	2.4	1			0	0	6.1
33145	33	1	24	32	1	39	0	1	1	0	0	0	0		1	TDF+3TC+EFV	1	1	0	0	1	1	2	3.4	1			0	0	6.1
33146	33	1	30	34	1	42	0	1	1	0	0	0	1	1	1	TDF+3TC+EFV	1	1	0	0	1	2	2	2.3	1			0	0	6.1
33147	33	1	7	38	1	43	0	1	1	0	0	0	1	1	2	TDF+3TC+EFV	1	1	0	0	2	1	1	2.6				1	0	0.142857
33148	33	1	8	32	1	44	0	1	0	0	0	0	1	0	1	TDF+3TC+EFV	1	1	0	0	1	2	2	3.5	1			0	0	6.1
33149	33	1	32	32	1	31	0	1	0	0	0	0	0		1	TDF+3TC+EFV	1	1	0	0	1	2	2	3.15	1			0	0	6.1
33150	33	1	17	35	1		0	0	1	0	0	0	1	1	1	TDF+3TC+EFV	1	1	1	0	3	2	1	1.9	88			0	0
33150	33	1	17	35	1		0	0	1	0	0	0	1	1	1	TDF+3TC+EFV	1	1	0	0	1	2	2	2.3	1			0	0	6.1
33151	33	1	36	20	1	29	0	1	1	0	0	0	0		1	TDF+3TC+EFV	1	1	0	0	1	1	2	4.1	1			0	0	6.1
33152	33	1	15	32	5	52	0	0	1	0	0	0	99		1	TDF+3TC+EFV	1	1	0	0	1	2	2	3.45	1			0	0	6.1
33153	33	1	20	33	1	36	1	0	0	0	0	0	0		1	TDF+3TC+EFV	1	1	0	0	1	1	2	3.1	1			0	0	6.1
33154	33	1	29	34	3		0	1	1	1	0	0	1	1	1	TDF+3TC+EFV	1	1	0	0	1	1	2	3.9	1			0	0	6.1
33155	33	1	16	38	5	52	0	1	1	1	0	0	99		1	TDF+3TC+EFV	1	1	0	0	1	1	2	3.1	1			0	0	6.1
33156	33	1	17	24	1	30	0	0	1	0	0	0	0		1	TDF+3TC+EFV	1	1	0	0	1	2	2	3.35	1			0	0	6.1
33157	33	1	7	37	3	43	0	0	1	0	0	0	1	1	1	TDF+3TC+EFV	1	1	0	0	1	2	2	3.3	1			0	0	6.1
33158	33	1	10	27	1	32	0	1	1	0	0	0	1	0	1	TDF+3TC+EFV	1	1	0	0	1	2	2	3.4	1			0	0	6.1
33159	33	1	14	41	1		0	1	0	0	0	0	1	0	1	TDF+3TC+EFV	1	1	0	0	1	1	2	3.9	1			0	0	6.1
33160	33	1	19	23	1	24	0	1	1	0	0	0	99		1	TDF+3TC+EFV	1	1	0	0	1	2	2	2.6	1			0	0	6.1
33161	33	1	16	25	1		0	1	1	0	0	0	1	1	1	TDF+3TC+EFV	1	1	0	0	1	1	2	2.8	1			0	0	6.1
33162	33	1	8	39	1		0	1	1	0	0	0	1	1	1	TDF+3TC+EFV	1	1	0	0	1	2	2	4.2	1			0	0	6.1
33163	33	1	26	25	1	26	0	0	1	0	0	0	0		6	TDF+3TC+EFV	1	1	0	0	1	2	2	3.4	1			0	0	6.1
33164	33	1	16	29	1	33	0	1	1	0	0	0	1	0	2		1	1	0	0	1	1	2	2.7	1			0	0	6.1
33165	33	1	36	33	1		0	1	1	0	0	0	0		1	TDF+3TC+EFV	1	1	0	0	1	2	1	2	1			0	0	6.1
33166	33	1	10	34	3		1	0	0	0	0	0	0		1	TDF+3TC+EFV	1	1	0	0	1	2	2	3.5	1			0	0	6.1
33167	33	1	17	36	1	36	0	1	1	0	0	0	1	1	1	TDF+3TC+EFV	1	1	0	0	1	1	2	3.5	1			0	0	6.1
33168	33	1	26	25	3	24	1	0	0	0	0	0	0		1	TDF+3TC+EFV	1	1	0	0	1	1	2	3.3	1			0	0	6.1
33169	33	1	10	34	1	44	0	1	1	0	0	0	1	1	1	TDF+3TC+EFV	1	1	0	0	1	1	2	3.8	1			0	0	6.1
33170	33	1	9	24	2	30	0	0	1	0	0	0	0		1	TDF+3TC+EFV	1	1	0	0	1	1	2	3.6	1			0	0	6.1
33171	33	1	28	36	1	40	0	0	0	0	1	0	0		1	TDF+3TC+EFV	1	1	0	0	1	1	2	2.9	1			0	0	6.1
33172	33	1	16	29	1	40	0	1	1	0	0	0	1	0	1	TDF+3TC+EFV	1	1	0	0	1	1	2	2.8	1			0	0	6.1
33173		1	9	30	1	39	0	1	0	0	0	0	1	1	1	TDF+3TC+EFV		0	0	1										0.142857
33174	33	1	36	26	1	29	0	1	0	0	0	0	1	1	1	TDF+3TC+EFV	1	1	0	0	1	1	2	2.85	1			0	0	6.1
33175	33	1	18	23	1		0	0	0	0	1	0	0		1	TDF+3TC+EFV	1	1	0	0	1	2	2	2.7	1			0	0	6.1
33176	33	1	24	31	1		0	1	1	0	0	0	1	1	1	TDF+3TC+EFV	1	1	0	0	1	2	1	2.5	1			0	0	6.1
33177	33	1	23	30	1		0	1	1	0	0	0	0		2	TDF+3TC+NVP	1	1	0	0	1	1	2	3.8	1			0	0	6.1
33178	33	1	16	20	1	28	0	0	0	0	1	0	0		1	TDF+3TC+EFV	1	1	0	0	1	2	2	2.8	1			0	0	6.1
33179	33	1	23	28	1		0	1	1	0	0	0	1	1	1	TDF+3TC+EFV	1	1	0	0	1	1	2	3.1	1			0	0	6.1
33180	33	1	25	26	1	51	1	0	0	0	0	0	0		1	TDF+3TC+EFV	1	1	1	0	4	2	2		1			0	0
33181	33	1	30	17	3	23	1	0	0	0	0	0	99		1	TDF+3TC+EFV	1	1	0	0	1	1	1	2.3	1			0	0	6.1
33182	33	1	13	32	1	37	0	1	1	0	0	0	1	1	1	TDF+3TC+EFV	1	1	0	0	1	1	2	2.8	1			0	0	6.1
33182	33	1	13	32	1	37	0	1	1	0	0	0	1	1	1	TDF+3TC+EFV	1	1	0	0	1	2	2	2.6	1			0	0	6.1
33183	33	1	19	34	1	36	0	1	1	0	0	0	1	1	3	AZT+3TC+EFV	1	1	0	0	1	2	2	3.05	1			0	0	6.1
33184	33	1	18	29	1	33	1	0	0	0	0	0	0		1	TDF+3TC+EFV	1	1	0	0	1	2	2	3.2	1			0	0	6.1
33185	33	1	25	31	1	37	0	0	1	0	0	0	0		1	TDF+3TC+EFV	1	1	0	0	1	2	2	3.1	1			0	0	6.1
33186	33	1	35	24	1	40	0	0	0	0	1	0	0		1	TDF+3TC+EFV	1	1	0	0	1	1	2	3.2	1			0	0	6.1
33187	33	1	9	35	1	47	0	1	1	0	0	0	1	1	1	TDF+3TC+EFV	1	1	0	0	1	1	2	4.1	1			0	0	6.1
33188	33	1	14	35	1	37	0	1	1	0	0	0	1	1	1	TDF+3TC+EFV	1	1	0	0	1	1	2	3.4	1			0	0	6.1
33189		1	24	23	1	54	0	1	1	0	0	0	1	1	1			0
33190		1	11	25	1	31	0	1	0	0	0	0	1	1	1			0
33191	33	1	24	27	3	30	0	0	1	0	0	0	1	1	1	TDF+3TC+EFV	1	1	0	0	1	1	2	3.8	1			0	0	6.1
33192		1	17	38	1	30	0	0	1	0	0	0	0		1			0
33193	33	1	18	29	1	41	0	1	1	0	0	0	1	1	1	TDF+3TC+EFV	1	1	0	0	1	2	1	1.85	1			0	0	6.1
33193	33	1	18	29	1	41	0	1	1	0	0	0	1	1	1	TDF+3TC+EFV	1	1	0	0	1	1	2	1.7	1			0	0	6.1
33194	33	1	37	34	1	34	0	1	1	0	0	0	1	1	2	TDF+3TC+EFV	1	1	0	0	1	2	2	3.3	1			0	0	6.1
33195	33	1	21	40	1		0	0	0	0	1	0	0		1	TDF+3TC+EFV	1	1	0	0	1	2	2	2.4	1			0	0	6.1
33196	33	1	31	23	1		0	1	1	0	0	0	1	1	1	TDF+3TC+EFV	1	1	0	0	1	1	2	3	1			0	0	6.1
33197	33	1	36	26	4	29	0	0	1	0	0	0	99		1	TDF+3TC+EFV	1	1	0	0	1	1	2	3	1			0	0	6.1
33198	33	1	19	36	1	45	0	1	1	0	0	0	1	1	1	TDF+3TC+EFV	1	1	0	0	1	2	2	3	1			0	0	6.1
33199	33	1	24	42	4		1	0	0	0	0	0	99		1	TDF+3TC+EFV	1	1	0	0	1	1	2		1			0	0	6.1
33200	33	1	22	32	1	34	0	1	1	0	0	0	1	0	1	TDF+3TC+EFV	1	1	0	0	1	2	1	2.2	1			0	0	6.1
33201	33	1	31	29	3		0	1	1	0	0	0	0		2	AZT+3TC+NVP	1	1	0	0	1	2	2	2.8	88			0	0	4.71429
33202	33	1	11	28	1	31	1	0	0	0	0	0	0		1	TDF+3TC+EFV	1	1	0	0	1	1	2	3	1			0	0	6.1
33203	33	1	10	26	1	29	0	1	1	0	0	0	0		2	TDF+3TC+EFV	1	1	0	0	1	1	1	1.7	1			1	0	0.142857
33204	33	1	20	35	1	39	0	1	1	0	0	0	0		1	TDF+3TC+EFV	1	1	0	0	1	1	2	3.2	1			0	0	6.1
33205	33	1	29	31	1	36	0	1	0	0	0	0	1	0	1	TDF+3TC+EFV	1	1	0	0	1	1	2	3.2	1			0	0	6.1
33206	33	1	20	31	3	30	0	1	0	0	0	0	99		1	TDF+3TC+EFV	1	1	0	0	1	1	2	2.45	1			0	0	6.1
33207	33	1	27	31	3	30	0	0	0	0	1	0	99		1	TDF+3TC+EFV	1	1	0	0	1	1	2	3.3	1			0	0	6.1
33208		1	26	27	1	35	1	0	0	0	0	0	99		1			0
33209	33	1	8	33	1	38	0	1	1	1	0	0	1	1	4	TDF+3TC+EFV	1	1	0	0	1	2	2	3.5	1			0	0	6.1
33210	33	1	30	39	1	41	0	0	0	0	1	0	1	1	1	TDF+3TC+EFV	1	1	0	0	1	1	2	3.2	1			0	0	6.1
33211	33	1	15	31	1	37	0	1	1	0	0	0	0		1	TDF+3TC+EFV	1	1	0	0	1	1	2	3.6	1			0	0	6.1
33212		1	23	26	3	28	0	0	0	0	1	0	99		1			1	0	0	1							0	0
33213	33	1	23	38	1	40	0	1	0	0	0	0	0		1	TDF+3TC+EFV	1	1	0	0	1	2	2	3.7	1			0	0	6.1
33214	33	1	20	25	1	27	0	0	1	0	0	0	99		1	TDF+3TC+EFV	1	1	0	0	1	1	2	4	1			0	0	6.1
33215	33	1	35	37	1	39	0	0	1	0	0	1	1	1	1	TDF+3TC+EFV	1	1	0	0	1	2	2	3.2	1			0	0	1.14286
33216	33	1	16	43	4	40	0	0	1	0	0	0	1	1	1	TDF+3TC+EFV	1	1	0	0	1	1	2	3	1			0	0	6.1
33217	33	1	21	29	3	33	0	1	1	0	0	0	1	1	1	TDF+3TC+EFV	1	1	0	0	1	1	2	3.2	1			0	0	6.1
33218	34	1	6	33	1		0	0	1	0	0	0	1	1	1	TDF+3TC+EFV	1	1	0	0	1	2	2	3	1			0	0	6.1
33219	33	1	30	36	5	37	0	1	1	0	0	0	1	1	1	TDF+3TC+EFV	1	1	0	0	1	2	2	3.2	1			0	0	6.1
33220	33	1	34	33	1	36	0	1	0	0	0	0	0		1	TDF+3TC+EFV	1	1	0	0	1	2	2	4.6	1			0	0	6.1
33221	33	1	30	37	3	42	0	0	1	0	0	0	99		1	TDF+3TC+EFV	1	1	0	0	1	2	2	3.1	1			0	0	6.1
33222	33	1	11	24	1	32	0	1	1	0	0	0	1	1	1	TDF+3TC+EFV	1	1	0	0	1	1	2	3.1	1			0	0	6.1
33223	33	1	21	26	1	27	0	0	0	0	1	0	0		1	TDF+3TC+EFV	1	1	0	0	1	2	2	2.6	1			0	0	6.1
33224	33	1	28	30	1	39	0	1	1	0	0	0	1	0	1	TDF+3TC+EFV	1	1	0	0	1	1	2	3	1			0	0	6.1
33225	33	1	28	40	3	30	0	1	1	0	0	0	1	0	1	TDF+3TC+EFV	1	1	0	0	1	1	2	3.7	1			0	0	6.1
33226	33	1	12	31	1	42	0	1	0	0	0	0	1	1	1	TDF+3TC+EFV	1	1	0	0	1	1	2	3.5	1			0	0	6.1
33227	33	1	19	30	1	35	0	0	1	0	0	0	1	0	1	TDF+3TC+EFV	1	1	0	0	1	2	2	2.9	1			0	0	6.1
33228	33	1	8	34	1	35	0	1	1	0	0	0	1	0	1	TDF+3TC+EFV	1	1	0	0	1	2	2	2.8	1			0	0	6.1
33229	33	1	13	32	1	35	0	1	1	0	0	0	1	1	1	TDF+3TC+EFV	1	1	0	0	1	2	2	4	1			0	0	6.1
33230	33	1	24	30	1	31	0	1	1	1	0	0	0		3	TDF+3TC+EFV	1	1	0	0	1	2	2	2.5	1			0	0	6.1
33231	33	1	19	31	3	35	1	0	0	0	0	0	99		1	TDF+3TC+EFV	1	1	0	0	1	1	2	2.5	1			0	0	6.1
33232	33	1	34	27	3		1	0	0	0	0	0	99		1	TDF+3TC+EFV	1	1	0	0	1	1	2	3.1	1			0	0	6.1
33233	33	1	36	39	1	40	0	1	1	0	0	0	1	0	1	TDF+3TC+EFV	1	1	0	0	1	1	2	2.9	1			0	0	6.1
33234	33	1	24	25	1	26	0	1	1	0	0	0	1	0	1	TDF+3TC+EFV	1	1	0	0	1	1	2	2.7	1			0	0	6.1
33235	33	1	14	26	1	34	0	1	1	0	0	0	1	1	1	TDF+3TC+EFV	1	1	0	0	1	1	2	3	1			0	0	6.1
33236	33	1	9	28	3	26	0	0	1	0	0	0	1	1	1	TDF+3TC+EFV	1	1	0	0	1	2	2	3.1	1			0	0	6
33237	33	1	21	32	1	41	0	1	1	0	0	0	1	1	4	ABC+3TC+NVP	1	1	0	0	1	2	2	3.5	1			0	0	6.1
33238		1	9	29	1	32	0	1	1	0	0	0	1	1	1	TDF+3TC+EFV		0	0	1
33239	33	1	27	25	1	30	0	1	0	0	0	0	0		1	TDF+3TC+EFV	1	1	0	0	1	1	2	4	1			0	0	6.1
33240	33	1	24	32	1	38	0	0	0	0	1	0	1	0	1	TDF+3TC+EFV	1	1	0	0	1	1	2	4.3	1			0	0	6.1
33241	33	1	30	26	3	32	0	0	0	0	1	0	99		1	TDF+3TC+EFV	1	1	0	0	1	2	1	2.3	1			0	0	6.1
33242	33	1	30	26	3	21	0	0	0	0	1	0	0		1	TDF+3TC+EFV	1	1	0	0	1	1	1	1.5	1			0	0	6.1
33243	33	1	34	29	1	39	0	1	1	0	0	0	1	1	1	ABC+3TC+EFV	1	1	0	0	1	1	2	3.1	1			0	0	6.1
33244	33	1	14	32	1	39	0	1	1	1	0	0	1	1	1	TDF+3TC+EFV	1	1	0	0	1	2	2	3	1			0	0	6.1
33245	33	1	23	29	1	31	0	1	1	0	0	0	99		4	TDF+3TC+NVP	1	1	0	0	1	2	1	1.8	1			0	0	6.1
33246	33	1	21	37	1	38	0	1	1	0	0	0	1	0	1	TDF+3TC+EFV	1	1	0	0	1	1	2	3.3	1			0	0	6.1
33247	33	1	32	41	1	47	0	1	0	0	0	0	1	1	1	TDF+3TC+EFV	1	1	0	0	1	2	2	2.74	1			0	0	6.1
33248	33	1	21	26	2	39	0	0	1	0	0	0	99		1	TDF+3TC+EFV	1	1	1	0	3	1	2	4	1			0	0
33249	33	1	36	31	1	44	0	1	1	0	0	0	0		1	TDF+3TC+EFV	1	1	0	0	1	2	2	3	1			0	0	6.1
33301	33	0	26	30	1	40	0	1	0	0		0	0				0	0	0	0	1	2	2	3.6	1			0	0	6.1
33302	33	0	21	22	1		0	0	1	0		0	1	1			0	0	0	0	1	1	2	2.9	1			0	0	6
33303	33	0	37	27	1	29	0	1	1	0		0	1	0			0	0	1	0	3	1	2	2.4	1			0	0
33304	33	0	32	43	1	55	0	1	1	0		0	1	1			0	0	0	0	1	2	2	3.5	1			0	0	6.1
33305	33	0	34	20	3	26	0	1	1	0		0	1	0			0	0	0	0	1	1	2	3.2	1			0	0	6.1
33306	33	0	29	40	1	51	0	1	0	0		0	1	0			0	0	0	0	1	1	1	1.4	1			0	0	6.1
33307	33	0	10	21	3	29	0	1	0	0		0	1	0			0	0	0	0	1	2	2	3.1	1			0	0	6.1
33308	33	0	36	25	1	28	0	1	1	0		0	0				0	0	0	0	1	2	2	3	1			0	0	6.1
33309	33	0	16	19	3	23	0	1	1	0		0	1	0			0	0	0	0	1	2	2	3.1	1			0	0	6.1
33310	33	0	29	19	3	21	0	0	1	0		0	99				0	0	0	0	1	1	2	2.8	1			0	0	6.1
33311	33	0	21	26	1	40	0	1	0	0		0	1	0			0	0	0	0	1	1	2	3.3	1			0	0	6.1
33312	33	0	17	19	3		0	0	1	0		0	99				0	0	0	0	1	1	2	2.9	1			0	0	6.1
33313	33	0	5	29	1	32	1	0	0	0		0	1	0			0	0	0	0	1	1	2	3.4	1			0	0	6.1
33314	33	0	9	21	1	27	1	0	0	0		0	0				0	0	0	0	1	2	2	3.3	1			0	0	6.1
33315	33	0	28	20	1	21	1	0	0	0		0	0				0	0	0	0	1	2	2	2.6	1			0	0	6.1
33316		0	30	24	1	28	0	1	1	0		0	1	0				0
33317	33	0	22	18	3	21	0	0	1	0		0	99				0	0	0	0	1	2	2	2.8	1			0	0	6.1
33318		0	25	19	3	23	1	0	0	0		0	99					0
33319	33	0	11	23	3	27	0	1	0	0		0	1	0			0	0	0	0	1	2	2	2.8	1			0	0	6.1
33320	33	0	18	26	3	32	0	0	1	0		0	99				0	0	0	0	1	2	2	3.4	1			0	0
33321	33	0	19	29	1	31	0	1	0	0		0	1	0			0	0	0	0	1	2	2	3	1			0	0	6.1
33322	33	0	14	25	1	27	0	1	0	0		0	0				0	0	0	0	1	1	2	3.2	1			0	0	6.1
33323	33	0	19	20	3	24	0	0	1	0		0	1	0			0	0	0	0	1	1	1	2.2	1			0	0	6.1
33323	33	0	19	20	3	24	0	0	1	0		0	1	0			0	0	0	0	1	2	1	1.9	1			0	0	6.1
33324	33	0	32	32	1	42	0	1	1	0		0	99				0	0	0	0	1	1	2	3	1			0	0	6.1
33325	33	0	36	30	1	36	0	1	1	0		0	0				0	0	0	0	1	2	2	2.8	1			0	0	6.1
33326	33	0	32	24	1	26	0	1	0	0		0	0				0	0	0	0	1	1	2	2.6	1			0	0	6.1
33327	33	0	23	18	3		0	0	1	0		0	1	0			0	0	0	0	1	1	2	3	1			0	0	6.1
33328	33	0	34	30	1	35	1	0	0	0		0	1	0			0	0	0	0	1	2	2	3.5	1			0	0	6.1
33329	33	0	30	35	1	39	1	0	0	0		0	0				0	0	0	0	1	1	2	2.6	1			0	0	6.1
33330	33	0	9	21	3	27	0	1	0	0		0	1	0			0	0	0	0	1	1	2	2.7	1			0	0	6.1
33331	33	0	24	20	1	22	1	0	0	0		0	1	0			0	0	0	0	1	2	2	3	1			0	0	6.1
33332	33	0	26	17	1	25	1	0	0	0		0	99				0	0	0	0	1	2	2	2.5	1			0	0	6.1
33333	33	0	33	24	1	26	1	0	0	0		0	1	1			0	0	0	0	1	1	2	3.3	1			0	0	6.1
33334	33	0	34	22	1		0	1	0	0		0	1	0			0	0	0	0	1	2	2	3.5	1			0	0	6.1
33335	33	0	36	22	1	29	0	1	0	0		0	1	0			0	0	0	0	1	2	2	3.2	1			0	0	6.1
33336	33	0	36	30	1	40	0	1	0	0		0	1	0			0	0	0	0	1	2	2	3.1	1			0	0	6.1
33337	33	0	15	30	1		1	0	0	0		0	1	0			0	0	0	0	1	1	2	3.8	1			0	0	6.1
33338	33	0	9	25	3		1	0	0	0		0	1	0			0	0	0	0	1	2	2	3	1			0	0	6.1
33339	33	0	9	24	1		0	1	1	0		0	0				0	0	0	0	1	2	2	3.3	1			0	0	6.1
33340	33	0	33	18	1	20	0	1	0	0		0	99				0	0	0	0	1	1	2	2.9	1			0	0	6.1
33341	33	0	34	18	3	20	1	0	0	0		0	0				0	0	0	0	1	1	2	3.2	1			0	0	6.1
33342	33	0	32	25	1	46	0	1	0	0		0	1	0			0	0	0	0	1	1	2	3.8	1			0	0	6.1
33343		0	28	22	1		1	0	0	0		0	0					0	1	0	3							0	0
33344	33	0	37	19	1	23	0	1	1	0		0	0				0	0	0	0	1	2	2	3.65	1			0	0	6.1
33345		0	24	20	3	25	1	0	0	0		0	0					0
33346	33	0	37	23	1	25	0	0	1	0		0	1	0			0	0	0	0	1	1	2	2.7	1			0	0	6
33347	33	0	14	32	1	40	1	0	0	0		0	1	0			0	0	0	0	1	1	1	1.6	1			0	0	6.1
33348	33	0	24	25	1	32	0	1	0	0		0	1	0			0	0	0	0	1	2	2	3	1			0	0	6.1
33349	33	0	20	18	1	24	0	1	1	0		0	1	0			0	0	0	0	1	1	2	2.7	1			0	0	6.1
33350	33	0	24	24	1	25	0	1	0	0		0	1	0			0	0	0	0	1	2	2	3.3	1			0	0	6.1
33351	33	0	38	32	1	38	0	1	0	0		0	0				0	0	0	0	1	2	2	3.4	1			0	0	6.1
33352	33	0	15	29	1	28	0	1	1	0		0	0				0	0	0	0	1	1	2	3.5	1			0	0	6.1
33353	33	0	28	24	1	30	1	0	0	0		0	1	0			0	0	0	0	1	1	2	4	1			0	0	6.1
33354	33	0	22	22	1	30	1	0	0	0		0	1	0			0	0	0	0	1	2	2	3.7	1			0	0	6.1
33355	33	0	7	23	1	31	1	0	0	0		0	1	0			0	0	0	0	1	1	2	3.8	1			0	0	6.1
33356	33	0	27	22	1	27	0	1	0	0		0	0				0	0	0	0	1	2	2	3.1	1			0	0	6.1
33357	33	0	26	31	1		1	0	0	0		0	0				0	0	0	0	1	2	2	3.6	1			0	0	6.1
33358	33	0	25	21	1		1	0	0	0		0	0				0	0	0	0	1	1	2	2.9	1			0	0	6.1
33359	33	0	14	30	1	36	0	1	0	0		0	1	0			0	0	0	0	1	1	2	3.8	1			0	0	6.1
33360	33	0	24	22	2	31	0	1	1	0		0	1	0			0	0	0	0	1	2	2	3.2	1			0	0	6.1
33361	33	0	27	37	1	47	1	0	0	0		0	1	99			0	0	0	0	1	2	2	3.2	1			0	0	6.1
33362	33	0	28	25	1	27	0	1	1	0		0	1	0			0	0	0	0	1	1	2	3.9	1			0	0	6.1
33363	33	0	30	20	1	28	0	1	1	0		0	1	0			0	0	0	0	1	1	2	3.1	1			0	0	6.1
33364	33	0	23	36	1	46	1	0	0	0		0	1	0			0	0	0	0	1	1	2	2.9	1			0	0	6.1
33365		0	7	24	1	28	0	1	0	0		0	0					0	0	1
33366	33	0	15	27	1	33	0	1	0	0		0	1	0			0	0	0	0	1	1	2	3.5	1			0	0	6.1
33367	33	0	13	32	1	32	0	0	1	0		0	1	0			0	0	0	0	1	2	2	2.6	1			0	0	6.1
33368	33	0	29	19	1	23	0	1	0	0		0	99				0	0	0	0	1	1	2	3.4	1			0	0	6.1
33369	33	0	15	37	3	46	0	1	1	0		0	99				0	0	0	0	1	2	2	3.4	1			0	0	6.1
33370		0	17	17	3	23	1	0	0	0		0	0					0
33371	33	0	26	27	1	30	0	1	0	0		0	1	0			0	0	0	0	1	1	2	3.2	1			0	0	6.1
33372	33	0	18	32	1	44	1	0	0	0		0	1	0			0	0	0	0	1	1	2	4	1			0	0	6.1
33373	33	0	22	18	1	22	0	1	1	0		0	0				0	0	0	0	1	1	2	4.2	1			0	0
33374	33	0	31	16	3	20	0	0	1	0		0	99				0	0	0	0	1	1	2	3.7	1			0	0	6.1
33375	33	0	21	24	1		1	0	0	0		0	0				0	0	0	0	1	1	2	3.4	1			0	0	6.1
33376	33	0	32	31	1		1	0	0	0		0	0				0	0	0	0	2	2	2	4.9	1			1	0	0.142857
33377	33	0	25	16	1	19	0	1	1	0		0	1	0			0	0	0	0	1	1	1	1.9	1			0	0	6.1
33378	33	0	37	20	3	24	0	1	0	0		0	1	0			0	0	0	0	1	2	2	3.1	1			0	0	6.1
33379	33	0	37	25	1	31	1	0	0	0		0	1	0			0	0	0	0	1	1	2		1			0	0	6.1
33380	33	0	37	37	1	43	1	0	0	0		0	99				0	0	0	0	1	2	2		1			0	0	6.1
33381	33	0	37	29	1	36	0	0	1	0		0	0				0	0	0	0	1	1	2	2	1			0	0	6.1
33382	33	0	9	20	1	24	0	1	0	0		0	1	0			0	0	0	0	1	1	2	2.6	1			0	0	6.1
33383	33	0	15	21	1	27	1	0	0	0		0	1	0			0	0	0	0	1	2	2	3.7	1			0	0	6.1
33384	33	0	14	36	1	37	1	0	0	0		0	1	0			0	0	0	0	1	1	2	4.1	1			0	0	6.1
33385	33	0	31	23	1	29	0	1	1	0		0	1	0			0	0	0	0	1	1	2	3	1			0	0	6.1
33386	33	0	25	18	1	23	0	1	0	0		0	1	0			0	0	0	0	1	1	1	2.2	1			0	0	6.1
33387	33	0	29	19	1	29	0	0	1	0		0	0				0	0	0	0	1	1	2	3.25	1			0	0	6.1
33388	33	0	15	20	1	30	1	0	0	0		0	1	0			0	0	0	0	1	2	2	3.06	1			0	0	6.1
33389	36	0	21	29	1	30	0	1	0	0		0	1	0			0	0	0	0	1	1	2	4	88		Faecal incontinence	0	0	6.1
33390	33	0	17	26	1	37	1	0	0	0		0	99				0	0	0	0	1	2	2	3.3	1			0	0	6.1
33391	33	0	17	30	1	34	1	0	0	0		0	99				0	0	0	0	1	1	2	4.1	1			0	0	6.1
33392	33	0	30	31	1	37	1	0	0	0		0	99				0	0	0	0	1	2	2	3.5	1			0	0	6.1
33393	33	0	26	17	3	21	1	0	0	0		0	1	0			0	0	0	0	1	1	2	3.1	1			0	0	6.1
33394	33	0	41	17	3	18	1	0	0	0		0	0				0	0	0	0	1	2	2	3.5	1			0	0	6.1
33395	33	0	29	22	1	29	0	1	0	0		0	0				0	0	0	0	1	1	2	3.7	1			0	0	6.1
33396	33	0	34	26	1	31	1	0	0	0		0	1	0			0	0	0	0	1	2	2	3.4	1			0	0	6.1
33397	33	0	20	23	1	30	0	1	0	0		0	0				0	0	0	0	1	2	2	3.4	1			0	0	6.1
33398	33	0	16	31	1	36	1	0	0	0		0	99				0	0	0	0	1	2	2	3.4	1			0	0	6.1
33399	33	0	18	20	1	34	0	1	0	0		0	1	0			0	0	0	0	1	1	2	3.4	1			0	0	6.1
33400	33	0	29	45	1	55	1	0	0	0		0	1	0			0	0	0	0	1	2	2		1			0	0	6.1
33401	33	0	27	22	1	26	1	0	0	0		0	1	0			0	0	0	0	1	2	2	3.1	1			0	0	6.1
33402	33	0	24	28	1	32	1	0	0	0		0	0				0	0	0	0	1	2	2	3.5	1			0	0	6.1
33403	33	0	36	29	1	28	0	1	1	0		0	1	0			0	0	0	0	1	1	2	2.8	1			0	0	6.1
33404	33	0	38	39	5	39	0	1	1	0		0	0				0	0	0	0	1	1	2	3.4	1			0	0	6.1
33405	33	0	37	34	1	41	1	0	0	0		0	0				0	0	0	0	1	1	2	3.3	1			0	0	6.1
33406		0	32	22	3	23	1	0	0	0		0	99					0
33407	33	0	24	26	3	29	0	0	1	0		0	99				0	0	0	0	1	1	2	3.8	1			0	0	6.1
33408	33	0	38	25	1	27	1	0	0	0		0	0				0	0	0	0	1	1	2	2.7	1			0	0	6.1
33409	33	0	30	22	1	25	1	0	0	0		0	1	0			0	0	0	0	1	1	2	3.2	1			0	0	6.1
33410	33	0	23	23	1	29	1	0	0	0		0	1	0			0	0	0	0	1	2	2	2.8	1			0	0	6.1
33411	33	0	36	36	1	47	1	0	0	0		0	99				0	0	0	0	1	1	2	3	1			0	0	6.1
33412	33	0	9	28	1	28	1	0	0	0		0	1	0			0	0	0	0	1	1	2	2.7	1	None	None	1	0	0.428571
33413	33	0	19	22	1	22	1	0	0	0		0	0				0	0	0	0	1	1	2	3.4	1			0	0	6.1
33414	33	0	32	21	3		0	0	1	0		0	0				0	0	0	0	1	1	2	3.7	1			0	0	6.1
33415	33	0	32	29	1	31	0	1	0	0		0	1	0			0	0	0	0	1	1	2	2.9	1			0	0	6.1
33416	33	0	10	35	1	52	0	1	1	0		1	0				0	0	0	0	1	2	2	3.3	1			0	0	6.1
33417	33	0	25	43	1	41	0	0	0	0		1	1	0			0	0	0	0	1	2	2	3.2	1			0	0	6.1
33418	33	0	21	21	1	26	1	0	0	0		0	1	0			0	0	0	0	1	1	2	2.8	1			0	0	6.1
33419	33	0	17	23	1		0	1	0	0		0	1	0			0	0	0	0	1	1	2	3.2	1			0	0	6.1
33420	33	0	15	37	1	39	0	1	0	0		0	1	1			0	0	0	0	1	1	2	3.4	1			0	0	6.1
33421	33	0	27	24	3	34	1	0	0	0		0	1	0			0	0	0	0	1	1	2	2.8	1			0	0	6.1
33422	33	0	11	24	1	31	0	1	0	0		0	1	0			0	0	0	0	1	1	1	2.8	1			0	0	6.1
33423	33	0	15	25	1	26	0	1	0	0		0	1	0			0	0	0	0	1	1	2	2.9	1			0	0	6.1
33424	33	0	32	26	1		1	0	0	0		0	0				0	0	0	0	1	1	2	3.3	1			0	0	6.1
33425	33	0	37	22	1	24	0	1	1	0		0	0				0	0	0	0	1	2	2	3	1			0	0	6.1
33426	33	0	19	31	1	33	0	1	0	0		0	1	0			0	0	0	0	1	2	2	3.9	1			0	0	6.1
33427	33	0	38	29	1	32	1	0	0	0		0	1	0			0	0	0	0	1	2	2	3.4	1			0	0	6.1
34101	34	1	21	24	1		0	0	1	0	0	0	0		1	TDF+3TC+EFV	1	1	0	0	1	2	2	3.7	1			0	0	6.1
34102	34	1	14													TDF+3TC+EFV	1	1	0	0	1	2	1		1			0	0	6.1
34103	34	1	28	24	1	29	0	1	0	0	0	0	1	0	1		1	1	0	0	1	2	2	3	1			0	0	6.1
34104	34	1	37	25	3		1	0	0	0	0	0	99		1	TDF+3TC+EFV	1	1	0	0	1	1	2	2.04	1			0	0	6.1
34105	34	1	32	24	1	28	1	0	0	0	0	0	0		6	TDF+3TC+EFV	1	1	0	0	1	2	2	3.25	1			0	0	6.1
34106	34	1	26	17	3		0	0	1	0	0	0	99		1	TDF+3TC+EFV	1	1	0	0	1	1	2	3.86	1			0	0	6.1
34107	34	1	28	18	1	23	1	0	0	0	0	0	0		1	TDF+3TC+EFV	1	1	0	0	1	1	2	3.18	1			0	0	6.1
34108	34	1	22	32	1	43	0	1	0	0	0	0	1	1	1	TDF+3TC+EFV	1	1	0	0	1	1	2	3.01	1			0	0	6.1
34109	34	1	19	30	1		1	0	0	0	0	0	0		1	TDF+3TC+EFV	1	1	1	0	3	1	2	2.23	1			0	0
34110	34	1	28	32	1	35	0	1	1	0	0	0	1	1	1	TDF+3TC+EFV	1	1	0	0	1	2	2	3.75	1			0	0	6.1
34111	34	1	25	31	1	39	0	1	0	1	0	1	0		6	TDF+3TC+EFV	1	1	0	0	1	2	2	2.83	1			0	0	6.1
34112	34	1	26	25	4	54	0	1	1	1	0	0	1	1	5	ABC+3TC+EFV	1	1	0	0	1	1	2	3.1	1			0	0	6.1
34113	33	1	26	27	1	27	0	1	1	1	0	0	99		1	TDF+3TC+EFV	1	1	0	0	1	2	2	3.2	1			0	0	6.1
34301	34	0	23	28	1	35	0	1	0	1		0	1	0			0	0	0	0	1	1	2	2.96	1			0	0	6.1
34302	34	0	23	25	1		1	0	0	0		0	0				0	0	0	0	1	1	2	2.95	1			0	0	6.1
34303	34	0	26	18	3	21	0	0	1	0		0	99				0	0	0	0	1	2	2	3.05	1			0	0	6.1
34304	34	0	13	32	1		0	1	0	0		0	1	0			0	0	0	0	1	1	2	3.6	1			0	0	6.1
34305	34	0	36	20	1	24	0	1	1	0		0	1	0			0	0	0	0	1	2	2	2.7	1			0	0	2.42857
34306	34	0	19	18	1	32	0	1	0	0		1	1	0			0	0	0	0	1	2	2		1			0	0	6.1
34307	34	0	21	16	3		0	0	0	0		1	99				0	0	0	0	1	1	2	2.8	1			0	0	6.1
34308	34	0	36	21	1		0	1	1	0		0	0				0	0	0	0	1	2	2	3.5	1			0	0	6.1
34309	34	0	32	25	3	27	0	0	1	0		0	99				0	0	0	0	1	2	2	2.65	1			0	0	6.1
34310	34	0	18	40	1	42	0	1	0	0		0	1	0			0	0	0	0	1	2	2	2.7	1			0	0	6.1
34311	34	0	26	28	3	29	1	0	0	0		0	0				0	0	0	0	1	2	2	3.3	1			0	0	6.1
34312	34	0	21	17	1		0	1	0	0		0	99				0	0	0	0	1	2	2	3.4	1			0	0	6.1
34313	34	0	25	22	1		0	1	1	0		0	1	0			0	0	0	0	1	2	2		1			0	0	6.1
34314	34	0	15	17	3	21	1	0	0	0		0	1	0			0	0	0	0	1	2	2	2.8	1			0	0	6.1
34315	34	0	32	16	1		1	0	0	0		0	1	0			0	0	0	0	1	2	2	3	1			0	0	6.1
34316		0	32	22	1	30	0	1	0	0		0	0					0
34317	34	0	28	19	4	26	0	0	1	0		0	1	0		TDF+3TC+EFV	1	1	0	0	1	2	2	2.9	1			0	0	6.1
34318	34	0	32	27	1	35	0	1	0	0		0	0				0	0	0	0	1	1	2	3.4	1			0	0	6.1
34319	34	0	32	14	3		0	0	0	0		1	99				0	0	0	0	1	2	2		1			0	0	6.1
34320	34	0	28	36	1	41	1	0	0	0		0	1	0			0	0	0	0	1	1	2	2.9	1			0	0	6.1
34321	34	0	12	22	1	23	1	0	0	0		0	0				0	0	0	0	1	1	2	3.6	1			0	0	6.1
34322	34	0	36	37	1		1	0	0	0		0	0				0	0	0	0	1	1	2	3.5	1			0	0	6.1
34323	34	0	28	24	1	28	0	1	0	0		0	0				0	0	0	0	1	1	2	2.3	1			0	0	6.1
34324	34	0	32	24	1	28	1	0	0	0		0	0				0	0	0	0	1	2	1	2.4	1			0	0	6.1
34325	34	0	28	26	3	34	1	0	0	0		0	1	0			0	0	0	0	1	1	2		1			0	0	6.1
34326	34	0	36	27	1	29	0	1	0	0		0	0				0	0	0	0	1	2	2	3.3	1			0	0	6.1
34327		0	32	36	1		1	0	0	0		0	1	0				0
34328	34	0	30	24	1	25	1	0	0	0		0	0				0	0	0	0	1	1	2	3.82	1			0	0	6.1
34329	33	0	12	18	1	25	0	1	1	0		0	1	0			0	0	0	0	1	2	2	2.3	1			0	0	6.1
34330	34	0	26	21	1	26	1	0	0	0		0	0				0	0	0	0	1	1	2	3.2	1			0	0	6.1
34331	34	0	37	17	1	27	1	0	0	0		0	1	0			0	0	0	0	1	1	2	4.9	1			0	0	6.1
34332	34	0	19	25	1	29	1	0	0	0		0	1	0			0	0	0	0	1	2	2	3.36	1			0	0	6.1
34333	34	0	32	33	1	35	1	0	0	0		0	1	0			0	0	0	0	1	2	2	3	1			0	0	6.1
34334	34	0	17	29	1	30	1	0	0	0		0	1	0			0	0	0	0	1	2	2	3.06	88		Conjunctivitis	0	0	6.1
34335	34	0	28	18	1		0	1	0	0		0	0				0	0	0	0	1	1	2	3.1	1			0	0	6.1
35101	35	1	27	23	1	35	0	1	1	1	0	0	0		5	TDF+3TC+EFV	1	1	0	0	1	1	2	2.3	1			0	0	0
35102	35	1	29	25	3	28	0	0	1	1	0	0	99		1	TDF+3TC+EFV	1	1	0	0	1	2	2	2.9	1			0	1	0.142857
35103	35	1														AZT+3TC+EFV	1	1	0	0	1	1	2	3.4	1			0	0	1
35104		1	11	33	1	39	0	1	0	0	0	0	99		1			0
35105		1	40	20	1	24	0	1	1	0	0	0	99		1			1	0	0	1							0	0
35106		1	25	32	1	36	0	1	0	0	0	0	1	1	1			0
35301	35	0	36	27	1	30	0	1	1	0		0	1	0			0	0	0	0	1	1	2	4.3	1			0	0	6.1
35302	35	0	34	22	3	29	0	1	0	0		0	99				0	0	0	0	1	1	2	2.87	1			0	0	6.1
35303		0	34	18	3	23	0	1	1	0		0	1	0				0			1
35304	35	0	27	41	1	45	0	1	1	0		0	1	0			0	0	0	0	1	2	1	0.85	1			0	0
35305	35	0	35	21	1	27	0	1	0	0		0	0				0	0	0	0	1	1	2	3.4	1			0	0	6.1
35306	35	0	28	21	1	24	1	0	0	0		0	1	0			0	0	0	0	1	1	2	3.8	1			0	0
35307	35	0	41	20	1	24	0	1	0	0		0	1	0			0	0	0	0	1	2	2	2.8	1			0	0	6
35308	35	0	31	19	1	19	0	1	0	0		0	0				0	0	0	0	1	2	2	2.6	1			0	0
35309	35	0	32	18	1	25	0	1	0	0		0	1	0			0	0	1	0	3	2	2		1			0	0
35310	35	0	27	19	1	22	0	1	1	1		0	1	0			0	0	0	0	1	1	2	3.2	1			1	0	1.42857
35311		0	15	20	3	21	0	0	1	0		0	99					0
35312		0	30	22	3	25	0	1	0	0		0	1	0				0
35313		0	24	24	3	26	0	1	1	0		0	99					0
35314	35	0	36	18	1	21	0	1	0	0		0	0				0	0	0	0	1	2	2	2.96	1			0	0	5.42857
35315	35	0	37	30	1	34	0	1	0	0		0	1	0			0	0	0	0	1	2	2	1.5	1			0	0	6.1
35316	35	0	31	23	3	25	0	1	1	0		0	1	0			0	0	0	0	1	2	2	2.9	1			0	0
35317		0	28	17	1	25	0	1	0	0		0	0					0
35318	35	0	33	19	1	22	0	1	1	0		0	0				0	0	0	0	1	1	2	3.4	1			0	0
35319	35	0	38	24	1	24	0	1	1	0		0	1	0			0	0	0	0	1	1	2	2.9	1			0	0	6
35320	35	0	36	21	1	25	0	1	0	0		0	0				0	0	0	0	1	2	2	3.58	1			0	0
35321	35	0	38	20	3		0	0	1	0		0	99				0	0	0	0	1	2	2	2.78	1			0	0	6.1
35322		0	21	17	1	22	0	1	1	1		0	0					0
35323	35	0	36	34	1	37	0	1	0	0		0	1	0			0	0	0	0	1	2	2	3.5	1			0	0	6.1
35324	35	0	25	28	1	37	0	1	0	0		0	0				0	0	0	0	1	1	2	3.1	1			0	0	6.1
35325	35	0	24	18	1	20	1	0	0	0		0	99				0	0	0	0	1	2	2	2.6	1			0	0
35326	35	0	26	16	3	20	0	0	1	0		0	99				0	0	0	0	1	1	2	2.5	1			0	0
35327		0	28	15	3	17	1	0	0	0		0	99					0
35328		0	16	16	3	16	1	0	0	0		0	0					0
35329		0	15	21	3	23	1	0	0	0		0	1	99				0
35330		0	18	17	1	21	0	1	0	0		0	1	99				0
35331		0	18	17	1	21	0	1	0	0		0	0					0
36101	36	1	21	20	3	24	0	1	1	0	0	0	0		1	TDF+3TC+EFV	1	1	0	0	1	1	2	3	1			0	0	6.1
36102	36	1	25	20	3	21	0	1	1	0	0	0	0		1	TDF+3TC+EFV	1	1	0	0	1	1	2	2.31	1			0	0	6.1
36103	36	1	28	26	1	30	0	1	1	0	0	0	1	1	1	TDF+3TC+EFV	1	1	0	0	1	2	1	1.6	1			0	0	6.1
36104	36	1	27	28	3		0	1	1	1	0	0	99		1	TDF+3TC+EFV	1	1	0	0	1	1	2	2.51	1			0	0	6.1
36105	36	1	10	20	3	27	1	0	0	0	0	0	0		1	TDF+3TC+EFV	1	1	0	0	1	2	2	3.64	1			0	0	2.28571
36106	36	1	30	30	1	34	0	1	0	0	0	0	0		3	AZT+3TC+NVP	1	1	1	0	3	1	2		1			0	0
36107	36	1	40	19	1	22	1	0	0	0	0	0	1	0	1	TDF+3TC+EFV	1	1	0	0	1	2	2	3.25	1			0	0	6.1
36108	36	1	22	27	3	27	0	1	1	0	0	0	1	1	1	TDF+3TC+EFV	1	1	0	0	1	1	2	2.86	1			0	0	6.1
36109	36	1	28	34	3		0	0	1	0	0	0	99		1	TDF+3TC+EFV	1	1	0	0	1	1	2	3.8	1			0	0	6.1
36110	36	1	32	31	1	42	0	1	1	0	0	0	0		6	TDF+3TC+EFV	1	1	0	0	1	2	2	3.48	1			0	0	6.1
36111	36	1	37	22	1	24	0	1	1	0	0	0	1	1	4	AZT+3TC+NVP	1	1	0	0	1	1	2	2.26	1			0	0	6.1
36112	36	1	31	24	1	23	0	0	0	0	1	0	0		1	TDF+3TC+EFV	1	1	0	0	1	1	2	3.55	1			0	0	6.1
36113		1	10	23	1	25	0	1	0	0	0	0	0		1			0
36114	36	1	23	34	1	39	0	1	0	0	0	0	1	1	6	TDF+3TC+EFV	1	1	0	0	1	2	2	3.2	1			0	0	6.1
36115	36	1	27	20	1	28	0	1	1	1	0	0	1	1	1	TDF+3TC+EFV	1	1	0	0	1	2	2	2.6	1			0	0	6.1
36116	36	1	36	24	1	28	0	0	1	0	0	0	99		1	TDF+3TC+EFV	1	1	0	0	1	1	2	2.1	1			0	0	6.1
36117	36	1	28	32	1	35	0	1	1	1	0	0	1	1	3		1	1	0	0	1	1	2	3.35	1			0	0	6.1
36118	36	1	7	32	3	34	0	0	1	1	0	0	0		6	TDF+3TC+EFV	1	1	0	0	1	1	2	3.56	1			0	0	6.1
36119	36	1	28	30	1	39	0	1	1	0	0	0	1	1	1	TDF+3TC+EFV	1	1	0	0	1	2	2	2.39	6	Congenital malformation of the right leg		0	0	6.1
36120	36	1	18	29	1	43	0	1	1	0	0	0	1	1	1	TDF+3TC+EFV	1	1	0	0	1	1	2	2.6	1			0	0	6.1
36121	36	1	17	35	5		0	1	1	0	0	0	0		1	TDF+3TC+EFV	1	1	0	0	1	1	2	3.12	1			0	0	6.1
36122	36	1	32	39	1	44	0	1	0	0	0	0	1	1	1	TDF+3TC+EFV	1	1	0	0	1	1	2	2.55	1			0	0	6.1
36123	36	1	15	31	1	34	0	1	1	1	0	0	1	1	1	TDF+3TC+EFV	1	1	0	0	1	2	2	3.67	1			0	0	6.1
36124		1	17	29	4		0	0	1	0	0	0	99		6			0
36125	36	1	20	18	1	26	0	1	1	0	0	0	0		1	TDF+3TC+EFV	1	1	0	0	1	2	2	2.15	1			0	0	6.1
36126	36	1	26	17	3		0	0	1	0	0	0	0		1	TDF+3TC+EFV	1	1	0	0	1	2	2	2.55	1			0	0	6.1
36127	36	1	28	35	5	35	0	1	0	1	0	1	1	0	1	TDF+3TC+EFV	1	1	0	0	1	1	1	0.96	1			0	0	6.1
36128		1	19	28	1		0	0	0	1	0	0	0		1			0
36129	36	1	28	33	1	38	0	1	1	1	0	0	1	1	1	TDF+3TC+EFV	1	1	0	0	1	2	2	3	1			0	0	6.1
36130	36	1	14	22	1	28	0	1	1	1	0	0	0		1	TDF+3TC+EFV	1	1	0	0	1	1	2	3.79	1			0	0	6.1
36131	36	1	32	29	1	31	0	1	1	0	0	0	0		1	TDF+3TC+EFV	1	1	0	0	1	2	2	3.8	1			0	0	6.1
36132	36	1	26	27	1		0	0	1	0	0	0	1	1	1	TDF+3TC+EFV	1	1	0	0	1	1	2	3.02	1			0	0	6.1
36133	36	1	12	34	5		0	1	1	1	0	0	1	1	1	TDF+3TC+EFV	1	1	0	0	1	1	2	2.6	1			0	0	6.1
36134	36	1	29	36	1		0	0	0	0	1	0	0		1	TDF+3TC+EFV	1	1	0	0	1	2	2	2.7	1			0	0	6.1
36135	36	1	27	19	1		0	1	1	0	0	0	99		1	TDF+3TC+EFV	1	1	0	0	1	2	2	3	1			0	0	6.1
36136	36	1	17	31	5		0	1	1	1	0	0	0		1	TDF+3TC+EFV	1	1	0	0	1	2	2	2.9	1			0	0	6.1
36137	36	1	24	22	4	31	0	0	0	0	1	0	99		1	TDF+3TC+EFV	1	1	0	0	1	1	2	3.51	1			0	0	6.1
36138	36	1	23	24	1	25	0	1	1	0	0	0	0		1	TDF+3TC+EFV	1	1	0	0	1	1	2	3.42	1			0	0	6.1
36139	36	1	24	21	1		0	1	1	1	0	0	1	0	1	TDF+3TC+EFV	1	1	0	0	1	1	2	3.2	1			0	0	6.1
36140	33	1	16	29	1	31	0	1	1	0	0	0	1	1	6	TDF+3TC+EFV	1	1	0	0	1	2	2	2.8	1			0	0	6.1
36141	36	1	26	37	1	42	0	1	1	1	0	0	1	1	1	TDF+3TC+EFV	1	1	0	0	1	2	2		1			0	0	6.1
36142	36	1	14	26	1	40	0	0	1	0	0	0	0		1	TDF+3TC+EFV	1	1	0	0	1	1	2	3.7	1			0	0	6.1
36143	36	1	37	22	1	32	0	1	0	0	0	0	0		1	TDF+3TC+EFV	1	1	0	0	1	2	2	3.2	1			0	0	6.1
36144	33	1	19	18	3	20	0	0	0	0	1	0	99		6	TDF+3TC+EFV	1	1	0	0	1	2	2	2	1			0	0	6.1
36145	36	1	31	22	1	23	0	1	1	0	0	0	0		1	TDF+3TC+EFV	1	1	0	0	1	2	2	2.5	1			0	0	6.1
36146	36	1	37	30	3	34	0	1	1	0	0	0	1	0	1	TDF+3TC+EFV	1	1	0	0	1	1	2		1			0	0	6.1
36147	33	1	41	20	3		0	0	1	0	0	0	99		1	TDF+3TC+EFV	1	1	0	0	1	1	2	2.7	1			0	0	6.1
36148	36	1	36	20	3	24	0	0	1	0	0	0	1	0	1	TDF+3TC+EFV	1	1	0	0	1	2	2	3.2	1			0	0	6.1
36149	36	1	36	24	3	26	0	1	1	0	0	0	99		1	TDF+3TC+EFV	1	1	0	0	1	2	2	3	1			0	0	6.1
36150	33	1	9	25	1	29	0	1	0	0	0	0	1	1	1	TDF+3TC+EFV	1	1	0	0	1	2	2	3.1	1			0	0	6.1
36151	33	1	32	22	1	25	1	0	0	0	0	0	0		1	TDF+3TC+EFV	1	1	0	0	1	2	2	2.5	1			0	0	6.1
36152	36	1	22	26	4	34	0	0	1	0	0	0	0		1		1	1	1	0	4	2	1	1.46	1			0	0
36301	36	0	32	17	1	19	0	1	0	0		0	99				0	0	0	0	1	2	2	3	1			0	0
36302	36	0	23	17	1	28	1	0	0	0		0	0				0	0	0	0	1	1	2	3.6	1			0	0	6.1
36303	36	0	31	25	1	32	0	1	1	0		0	99				0	0	0	0	1	1	2	3.3	1			0	0	6.1
36304	36	0	28	19	3	20	1	0	0	0		0	1	0			0	0	0	0	1	2	2	3.3	1			0	0	6.1
36305	36	0	29	21	1	30	0	1	0	0		0	1	0			0	0	0	0	1	1	2	2.8	1			0	0	6.1
36306	36	0	32	19	1	24	0	0	1	0		0	99				0	0	0	0	1	1	2	3.2	1			0	0	6.1
36307	36	0	36	21	1	25	0	1	0	0		0	0				0	0	0	0	1	2	2	3.46	1			0	0	6.1
36308	36	0	19	28	1	31	0	1	1	0		0	1	0			0	0	0	0	1	1	2	2.4	1			0	0	6.1
36309		0	13	23	3	30	1	0	0	0		0	0					0
36310	36	0	36	20	3	27	0	1	1	0		0	1	0			0	0	0	0	1	1	2	2.8	1			1	0	0.571429
36311		0	32	21	1	24	0	1	0	0		0	0					0
36312	36	0	34	22	3	25	1	0	0	0		0	0				0	0	0	0	1	2	2	2.7	1			0	0	6.1
36313	36	0	32	23	3	23	0	0	1	0		0	0				1	1	0	0	1	2	2	3.3	1			0	0	6.1
36314	36	0	28	19	1	21	0	0	1	0		0	0				0	0	0	0	1	1	2	2.8	1			0	0	6.1
36315	36	0	34	22	1	28	0	1	0	0		0	0				0	0	0	0	1	2	2	2.7	1			0	0	6.1
36316	36	0	36	18	1	28	1	0	0	0		0	0				0	0	0	0	1	2	2	3.7	1			0	0	6.1
36317	36	0	38	18	1	21	0	1	0	0		0	0				0	0	0	0	1	2	2	3.12	1			0	0	6.1
36318	36	0	36	23	1	30	1	0	0	0		0	0				0	0	0	0	1	2	2	2.6	1			0	0	6.1
36319	36	0	36	20	1	23	0	1	1	0		0	1	0			0	0	0	0	1	1	2		1			0	0	6.1
36320	36	0	28	20	3		1	0	0	0		0	99				0	0	0	0	1	2	2	2.8	1			0	0	6.1
36321	36	0	24	28	3	28	0	1	1	0		0	1	0			0	0	0	0	1	2	2	2.68	1			0	0	6.1
36322	36	0	26	37	1	57	0	1	0	0		0	1	0			0	0	0	0	1	2	2	4.2	1			0	0	6.1
36323	36	0	34	17	3	20	1	0	0	0		0	0				0	0	0	0	2	2	2	3.22	1			1	0	0.142857
36324	36	0	32	21	3	21	0	1	1	0		0	1	0			0	0	0	0	1	1	2	4.3	1			0	0	6.1
36325	36	0	36	26	3	37	0	1	1	0		0	1	0			0	0	0	0	1	2	2	2.97	1			0	0	6.1
36326	36	0	16	34	1	45	1	0	0	0		0	1	0			0	0	0	0	1	1	2	2.6	1			0	0	6.1
36326	36	0	16	34	1	45	1	0	0	0		0	1	0			0	0	0	0	1	2	2	2.7	1			0	0	6.1
36327	36	0	28	17	3	18	1	0	0	0		0	1	0			0	0	0	0	1	2	2	3.2	1			0	0	6.1

## Sheet: variable labels
variable name	type	format	label	variable label
pid	double	%10.0g		participant_ID
site_id	double	%10.0g		site_ID
ehiv	float	%9.0g	hivlab	Mother's HIV status at enrolment
gestage	double	%10.0g		Gestational age at 1st ANC visit
age	double	%10.0g		Mother's age at enrolment
maritstatus	double	%19.0g	maritlab	Marital Status
partage	double	%10.0g		Partner's age
disclose1	double	%10.0g	yn	Disclosed HIV status to no one
disclose2	double	%10.0g	yn	Disclosed HIV status to husband/partner
disclose3	double	%10.0g	yn	Disclosed HIV status to other relative/friend
disclose4	double	%10.0g	yn	Disclosed HIV status to CHW
disclose5	double	%10.0g	yn	No one - just found out
disclose88	double	%10.0g	yn	Disclosed HIV status to other
parttested	double	%10.0g	yn	Partner tested for HIV
parthivres	double	%10.0g	hivlab	Partner HIV status
art	double	%11.0g	artlab	ART regimen at enrolment
delivart	str11	%11s		ART regimen at delivery
bohivbase	float	%9.0g	hivlab	Mum HIV status at delivery
expdeliv	byte	%9.0g	explab	Infant exposure status at delivery
sb	byte	%8.0g	yn	Indicator of still birth
abort	float	%9.0g	yn	Indicator of abortions/miscarriages
bo	double	%20.0g	bo	birth outcome
gender	double	%10.0g	genlab	Infant's gender
maturity	double	%10.0g	matlab	Maturity
bwt	double	%10.0g		Birth weight
congenital	double	%23.0g	conlab	Congenital anomalies
muscuanomal	str40	%40s		Specific musculoskeletal anomly
caother	str28	%28s		Other congenital anomaly
died6wks	byte	%8.0g		Infant died within 6-8 weeks
inf6wks	byte	%8.0g		Infant infected within 6-8 weeks
failtime6wk	float	%9.0g		Follow-up time

## Sheet: value lables
artlab:
	1 TDF+3TC+EFV
	2 TDF+3TC+NVP
	3 AZT+3TC+EFV
	4 AZT+3TC+NVP
	5 Other
	6 None
yn:
	0 No
	1 Yes
conlab:
	1 None
	2 Cleft lip/palate
	3 Neural Tube Defects
	4 Hydrocephalus
	5 CHD
	6 Musculoskeletal anomaly
	88 Other
genlab:
	1 Male
	2 Female
explab:
	0 Unexposed
	1 Exposed
hivlab:
	0 Negative
	1 Positive
maritlab:
	1 Married
	2 Living with partner
	3 Never married
	4 Divorced
	5 Widowed
scplab:
	0 Post Delivery
	1 Pre Delivery
distlab:
	1 Thaba_Tseka
	2 Butha-Buthe
	3 Mohale's Hoek
delivm:
	1 Vaginal
	2 Vaginal with assistance
	3 Sheduled Cesarean
	4 Emergency Cesarean
bo:
	1 Liveborn
	2 Liveborn, died <2hr
	3 Fresh stillbirth
	4 Macerated stillbirth
matlab:
	1 Pre-mature
	2 Mature
iflab:
	1 Exclusive
	2 Mixed: BF+liquids
	3 Mixed: BF+liquids+solids
	4 RF: formula
	5 RF: animal milk
timearv:
	1 At birth
	2 Day 1
	3 2-3 days
	4 4-7 days
	5 8-14 days
	6 >14 days
mdreas:
	0 None
	1 Abortion
	2 Maternal Death
	3 Refusal
	4 Relocated
